# Supplementary material for: Engineered ACE2 decoy mitigates lung injury and death induced by SARS-CoV-2 variants
Source: Nat Chem Biol. 2022 Jan 19;18(3):342–51. doi: 10.1038/s41589-021-00965-6 (PMC8885411; doi:10.1038/s41589-021-00965-6)
Supplement: Supplementary file 3 — Uncropped images and numerical data for Supplementary Fig. 1. [file 41589_2021_965_MOESM3_ESM.zip]

Archive with 28 entries (25 files):
- Source_data_for_Supplementary_Figure_1/
- __MACOSX/._Source_data_for_Supplementary_Figure_1
- Source_data_for_Supplementary_Figure_1/Uncropped images for Supplemental Figure 1D/
- __MACOSX/Source_data_for_Supplementary_Figure_1/._Uncropped images for Supplemental Figure 1D
- Source_data_for_Supplementary_Figure_1/.DS_Store
- __MACOSX/Source_data_for_Supplementary_Figure_1/._.DS_Store
- Source_data_for_Supplementary_Figure_1/Numerical data for Supplementary Figure 1/
- __MACOSX/Source_data_for_Supplementary_Figure_1/._Numerical data for Supplementary Figure 1
- Source_data_for_Supplementary_Figure_1/Uncropped images for Supplemental Figure 1D/.DS_Store
- __MACOSX/Source_data_for_Supplementary_Figure_1/Uncropped images for Supplemental Figure 1D/._.DS_Store
- Source_data_for_Supplementary_Figure_1/Uncropped images for Supplemental Figure 1D/Supplementary Figure 1D r1c1.HEIC
- __MACOSX/Source_data_for_Supplementary_Figure_1/Uncropped images for Supplemental Figure 1D/._Supplementary Figure 1D r1c1.HEIC
- Source_data_for_Supplementary_Figure_1/Uncropped images for Supplemental Figure 1D/Supplementary Figure 1D -r1c2.tif
- __MACOSX/Source_data_for_Supplementary_Figure_1/Uncropped images for Supplemental Figure 1D/._Supplementary Figure 1D -r1c2.tif
- Source_data_for_Supplementary_Figure_1/Uncropped images for Supplemental Figure 1D/Supplementary Figure 1D -r1c3.tif
- __MACOSX/Source_data_for_Supplementary_Figure_1/Uncropped images for Supplemental Figure 1D/._Supplementary Figure 1D -r1c3.tif
- Source_data_for_Supplementary_Figure_1/Uncropped images for Supplemental Figure 1D/Supplementary Figure 1D -r1c4.tif
- __MACOSX/Source_data_for_Supplementary_Figure_1/Uncropped images for Supplemental Figure 1D/._Supplementary Figure 1D -r1c4.tif
- Source_data_for_Supplementary_Figure_1/Uncropped images for Supplemental Figure 1D/Supplementary Figure 1D -r2c3.tif
- __MACOSX/Source_data_for_Supplementary_Figure_1/Uncropped images for Supplemental Figure 1D/._Supplementary Figure 1D -r2c3.tif
- Source_data_for_Supplementary_Figure_1/Uncropped images for Supplemental Figure 1D/Supplementary Figure 1D -r2c2.tif
- __MACOSX/Source_data_for_Supplementary_Figure_1/Uncropped images for Supplemental Figure 1D/._Supplementary Figure 1D -r2c2.tif
- Source_data_for_Supplementary_Figure_1/Uncropped images for Supplemental Figure 1D/Supplementary Figure 1D r2c1.HEIC
- __MACOSX/Source_data_for_Supplementary_Figure_1/Uncropped images for Supplemental Figure 1D/._Supplementary Figure 1D r2c1.HEIC
- Source_data_for_Supplementary_Figure_1/Uncropped images for Supplemental Figure 1D/Supplementary Figure 1D -r2c4.tif
- __MACOSX/Source_data_for_Supplementary_Figure_1/Uncropped images for Supplemental Figure 1D/._Supplementary Figure 1D -r2c4.tif
- Source_data_for_Supplementary_Figure_1/Numerical data for Supplementary Figure 1/Supplemental  Figure 1B .csv
- Source_data_for_Supplementary_Figure_1/Numerical data for Supplementary Figure 1/Supplemental  Figure 1C .csv
