# Supplementary material for: Engineered ACE2 decoy mitigates lung injury and death induced by SARS-CoV-2 variants
Source: Nat Chem Biol. 2022 Jan 19;18(3):342–51. doi: 10.1038/s41589-021-00965-6 (PMC8885411; doi:10.1038/s41589-021-00965-6)
Supplement: Supplementary file 3 — Uncropped images and numerical data for Supplementary Fig. 1. [file 41589_2021_965_MOESM3_ESM.zip › Source_data_for_Supplementary_Figure_1/Numerical data for Supplementary Figure 1/Supplemental Figure 1C .csv]

Baseline	Day 7
0.0248	0.0130
0.0345	0.0014
0.0210	0.0114
0.0259	0.0085
