# Supplementary material for: Engineered ACE2 decoy mitigates lung injury and death induced by SARS-CoV-2 variants
Source: Nat Chem Biol. 2022 Jan 19;18(3):342–51. doi: 10.1038/s41589-021-00965-6 (PMC8885411; doi:10.1038/s41589-021-00965-6)
Supplement: Supplementary file 4 — Numerical data for Supplementary Fig. 4. [file 41589_2021_965_MOESM4_ESM.zip › Source_data_for_Supplementary_Figure_4/Numerical data for Supplementary Figure 4.xlsx]

## Sheet: Sup Fig S4
Supplementary Figure S4 A
		[ACE2] (ng/ml in serum)
	Time (mins)	0	10	20	30	40	50	60	70	80	90
	Female mice	0.00556199	4.1701	0.888528	0.825956	0.353187	0.186327	0.0681344	0.0403244	0.019467	0.193279
		-0.0152955	3.31495	1.29177	0.624334	0.436616	0.214137	0.0125145	0.00556199	-0.036153	0.116802
		-0.0013905	2.14693	1.20139	0.617381	0.513094	0.0750869	0.158517	0.0125145	-0.022248	-0.0292005
	Male mice	-0.036153	4.30915	0.756431	0.679954	0.749479	0.0403244	0.262804	0.00556199	-0.0013905	0.033372
		0.00556199	3.12028	0.923291	0.860718	0.471379	0.214137	-0.0152955	0.019467	-0.0431054	0.00556199
		-0.0152955	3.86419	1.06929	0.728621	0.290614	0.186327	-0.00834299	-0.022248	0.0611819	0.0403244
Supplementary Figure S4 B
		ACE2 catalytic activity (dRFU/dT)
	Time (mins)	0	10	20	30	40	50	60	70	80	90
	Female mice	390.3	3329.24	1096.84	849.897	523.042	456.725	423.5	397.833	303.183	311.183
		347.6	Out of Range	1339.53	885.505	652.25	451	368.917	382.675	422.433	411.492
		367.058	8082.29	1363.33	592.375	763.971	564.842	319.225	384.992	289.692	343.225
	Male mice	367.542	10378.6	1274.76	1009.37	836.094	499.892	425.467	487.858	387.542	327.183
		439.525	11177.2	1383.62	992.817	598.608	469.192	367.133	423.875	349.033	353.6
		494.058	6516.8	854.806	707.71	615.642	460.242	415.325	494.7	389.492	345.533
Supplementary Figure S4 C
		[IgG1] (ng/ml in serum)
	Time (h)	0	0.25	0.5	2	4	8	24	48	72	96	120
	Mice receiving WT	152.8	3408.9	1648.1	1314.4	759.7	789.5	1469.7	1185.5	987.8	523.3	737.8
		123.5	3110.7	1571.7	1322.5	785	911.4	1293.9	1234.7	1001.4	587.8	439.2
		160.7	3184.8	1565.8	1242.1	1102	809.2	1482.1	1093.4	809.4	765.3	701.8
	Mice receiving v2.4	173.7	2266	1037	1069.2	1372	1290.1	1214.7	935.1	938.1	856.1	853
		145	3471.5	1423.7	980.8	1158.3	1756.8	1194.8	1285	873.7	896.5	649
		95.9	4101.1	1595.5	1088.1	1210.3	1762.1	1282.9	1036.6	1064.9	737.3	672.1
