# Supplementary material for: Engineered ACE2 decoy mitigates lung injury and death induced by SARS-CoV-2 variants
Source: Nat Chem Biol. 2022 Jan 19;18(3):342–51. doi: 10.1038/s41589-021-00965-6 (PMC8885411; doi:10.1038/s41589-021-00965-6)
Supplement: Supplementary file 5 — Numerical data for Supplementary Fig. 5. [file 41589_2021_965_MOESM5_ESM.zip › Source_data_for_Supplementary_Figure_5/Numerical data for Supplementary Figure 5.xlsx]

## Sheet: Sup Fig S5
Supplementary Figure S5 A
		[IgG1] (ng/ml in serum)
	Time (h)	0	0.5	1	2	4	8	24	48	96	168
	Female mice	-2.14791	134.666	176.917	124.551	152.229	126.183	107.858	106.716	44.6166	21.7238
		4.323	290.511	161.8	176.917	136.623	94.4263	112.371	102.148	6.93312	0.951604
		3.18108	239.396	152.229	161.8	106.389	131.62	149.511	117.537	60.4948	12.534
	Male mice	-2.58293	120.419	164.464	151.468	137.384	113.458	99.0484	61.5824	1.60413	59.516
		-3.28983	170.392	123.681	144.889	106.117	93.3388	20.2012	110.522	102.746	59.3529
		0.516585	82.137	106.552	160.712	131.729	112.48	38.8526	3.23545	10.1414	29.6629
Supplementary Figure S5 B
		[ACE2] (ng/ml in serum)
	Time (h)	0	0.5	1	2	4	8	24	48	96	168
	Female mice	0.0166324	3.26957	1.24915	2.70091	0.580984	0.339732	0.141532		0.0317243	0.0113805
		0.0157749	1.8914	0.560823	1.23679	0.423658	0.749419	0.0539131	0.076515	0.0273565	0.0862069
		0.0190415	2.0302	3.34352	1.56256	1.48655	0.372404	0.0338274	0.00683606	0.0138703	0.00834271
	Male mice	0.00775843	1.87975	1.56606	0.904881	0.228913	0.220451	0.315939	0.0847835	0.0118569	0.015217
		0.00915809	3.30643	0.846262	1.20924	1.67319	0.177539	0.170187	0.0469895	0.00979709	0.0141341
		0.0196718	3.38084	0.954934	1.58365	1.17302	0.821446	0.28891	0.0382568	0.0396441	0.015217
Supplementary Figure S5 C
		ACE2 catalytic activity (dRFU/dT)
	Time (h)	0	0.5	1	2	4	8	24	48	96	168
	Female mice	-32.364	3376.09	1574.89	610.312	117.312	69.182	56.262	-35.194	98.522	1.572
		21.622	7624.39	385.922	432.952	163.702	103.272	72.092	-36.806	4.202	15.902
		10.742	9321.79	1046.39	936.792	165.142	112.722	33.342		48.932	11.262
	Male mice	-24.5533	4343.06	2925.56	452.417	252.907	112.117	44.5967	100.037	-55.9333	2.50667
		5.49667	13455.1	2073.06	357.037	168.127	111.497	-41.3333	-31.0633	43.5667	37.8467
		19.0567	2401.26	1362.56	311.167	404.757	40.1867	26.2167	6.50667	-6.01333	104.077
Supplementary Figure S5 G
		[IgG1] (ng/g lung)
	Time (h)	0	0.25	0.5	2	4	8	24	48	72	96	120
	Mice receiving WT	33.98	1937.84	4589.56	6399.4	5684.62	3160.86	5043.88	1152.88	604	63.98	283.72
		39.48	6181.4	2994.34	4722.74	4546.26	1461.92	143.9	1481.78	145.1	366.88	10.68
		42.86	4246.16	5683.88	2223.14	4186.7	4305.96	4115.68	1636.5	238.14	108.8	89.94
	Mice receiving v2.4	45	2301.22	974.84	3249.06	4617.9	2917.86	483.8	1239	493.98	195.04	121.88
		40.1	3029.56	3498.36	4237.6	4217.98	1302.6	47.72	246.64	175.26	150.18	159.04
		36.16	3998.14	4310.36	3341.4	3945.14	908.68	456.98	492.68	184.5	80.22	113.8
Supplementary Figure S5 H
		[ACE2] (ng/g lung)
	Time (h)	0	0.25	0.5	2	4	8	24	48	72	96	120
	Mice receiving WT	2.18028	967.073	19160.2	25075.9	11937.9	2438.43	1342.18	41.2246	133.329	25.4698	74.97
		4.64496	18921.4	1498.24	22666.8	19220.2	187.348	48.4787	90.0043	10.7751	21.6342	14.8753
		18.1636	20522.7	30131.5	724.985	16649.5	3667.33	594.138	82.3412	5.45646	17.0365	264.657
	Mice receiving v2.4	4.64496	497.722	110.021	9433.64	17835.2	1728.39	24.785	70.9258	17.961	7.16605	139.375
		2.28586	1238.3	7436.43	14498.2	4965.18	95.0179	26.4335	10.7751	61.6649	7.48429	21.2521
		98.8501	9590.89	8307.1	3876.01	3991.58	105.641	8.34349	34.2466	14.9341	8.85924	13.3481
Supplementary Figure S5 J
		[ACE2] (ng/g lung)
	Time (h)	0	0.25	0.5	2	4	8	24	48	72	96	120
	Mice receiving v2.4	77.8687	1555.64	707.452	1319.91	549.122	457.499	58.2405	163.969	75.5787	68.1273	28.3074
		20.0773	954.089	658.107	934.639	465.213	286.341	298.335	71.339	84.6958	24.1979	191.162
		22.0484	890.731	872.202	799.163	270.881	234.582	59.9735	94.4391	339.09	70.5508	75.2701
Supplementary Figure S5 K
		[IgG1] (ng/g lung)
	Time (h)	0	0.25	0.5	2	4	8	24	48	72	96	120
	Mice receiving v2.4	3.94	1184.24	1094.3	850.76	1044.98	631.64	246.46	182.14	80.36	61.96	0
		0	1345.12	765.96	1329.68	1165.54	866.7	305.3	249.52	114.6	52.7	28.84
		56.22	1459.56	1317.54	1646.34	931.08	704.7	237.96	218.36	76.58	43.5	23.28
