# Supplementary material for: Engineered ACE2 decoy mitigates lung injury and death induced by SARS-CoV-2 variants
Source: Nat Chem Biol. 2022 Jan 19;18(3):342–51. doi: 10.1038/s41589-021-00965-6 (PMC8885411; doi:10.1038/s41589-021-00965-6)
Supplement: Supplementary file 6 — Uncropped images and numerical data for Supplementary Fig. 6. [file 41589_2021_965_MOESM6_ESM.zip › Source_data_for_Supplementary_Figure_6/Numerical data for Supplementary Figure 6/Supplemental Figure 6C .csv]

Baseline	PBS	V2.4 12H	V2.4 24H
0.00070	6.8490	3.2672	0.0063
0.00740	3.9895	0.0010	0.0284
0.00510	5.0276	1.2911	4.0031
	8.7892	0.0912	0.0025
