# Supplementary material for: Engineered ACE2 decoy mitigates lung injury and death induced by SARS-CoV-2 variants
Source: Nat Chem Biol. 2022 Jan 19;18(3):342–51. doi: 10.1038/s41589-021-00965-6 (PMC8885411; doi:10.1038/s41589-021-00965-6)
Supplement: Supplementary file 6 — Uncropped images and numerical data for Supplementary Fig. 6. [file 41589_2021_965_MOESM6_ESM.zip › Source_data_for_Supplementary_Figure_6/Numerical data for Supplementary Figure 6/Supplemental Figure 6B .csv]

Baseline	PBS	V2.4 12H	V2.4 24H
0.0070182	4.0046405	2.0973516	0.02663350
0.0061585	2.2722278	0.0021848	0.01291800
0.0032582	2.9835242	0.5003249	0.00220390
	2.7979335	0.0478296	1.40046405
