# Supplementary material for: Engineered ACE2 decoy mitigates lung injury and death induced by SARS-CoV-2 variants
Source: Nat Chem Biol. 2022 Jan 19;18(3):342–51. doi: 10.1038/s41589-021-00965-6 (PMC8885411; doi:10.1038/s41589-021-00965-6)
Supplement: Supplementary file 7 — Numerical data for Supplementary Fig. 7. [file 41589_2021_965_MOESM7_ESM.zip › Source_data_for_Supplementary_Figure_7/Numerical data for Supplementary Figure 7.xlsx]

## Sheet: Sup Fig S7
Supplementary Figure S7 A
DeltaMFU (binding signal) at 11 nM protein (sACE2(615)-8h)
	Replicate 1		Replicate 2		Replicate 3
	WT	v2.4	WT	v2.4	WT	v2.4
Wuhan	9896.77	15930.8	2609.38	20700	2700.77	30504.2
Alpha	29028.3	72799.9	38746.7	91382.8	29947.7	72374.4
Beta	16189.8	46707.1	17755.4	46661.6	30910.4	80766
Gamma	12768.5	69245.2	31190.8	73772.7	24429.5	61964.3
Normalized deltaMFU to Alpha v2.4 samples
	Replicate 1		Replicate 2		Replicate 3
	WT	v2.4	WT	v2.4	WT	v2.4
Wuhan	13.5945	21.883	2.85544	22.6519	3.73166	42.1477
Alpha	39.8741	100	42.4004	100	41.3788	100
Beta	22.2388	64.1582	19.4297	51.0617	42.709	111.595
Gamma	17.5392	95.1172	34.132	80.7293	33.7543	85.6163
