# Supplementary material for: Engineered ACE2 decoy mitigates lung injury and death induced by SARS-CoV-2 variants
Source: Nat Chem Biol. 2022 Jan 19;18(3):342–51. doi: 10.1038/s41589-021-00965-6 (PMC8885411; doi:10.1038/s41589-021-00965-6)
Supplement: Supplementary file 8 — Numerical data for Supplementary Fig. 8. [file 41589_2021_965_MOESM8_ESM.zip]

Archive with 4 entries (3 files):
- Source_data_for_Supplementary_Figure_8/
- __MACOSX/._Source_data_for_Supplementary_Figure_8
- Source_data_for_Supplementary_Figure_8/Numerical data for Supplementary Figure 8.xlsx
- __MACOSX/Source_data_for_Supplementary_Figure_8/._Numerical data for Supplementary Figure 8.xlsx
