# Supplementary material for: Engineered ACE2 decoy mitigates lung injury and death induced by SARS-CoV-2 variants
Source: Nat Chem Biol. 2022 Jan 19;18(3):342–51. doi: 10.1038/s41589-021-00965-6 (PMC8885411; doi:10.1038/s41589-021-00965-6)
Supplement: Supplementary file 8 — Numerical data for Supplementary Fig. 8. [file 41589_2021_965_MOESM8_ESM.zip › Source_data_for_Supplementary_Figure_8/Numerical data for Supplementary Figure 8.xlsx]

## Sheet: Sup Fig S8
Supplementary Figure S8
Monomeric sACE2(615)-8h
	DELTA								EPSILON								LAMBDA
	BINDING				EXPRESSION				BINDING				EXPRESSION				BINDING				EXPRESSION
	Raw Values - Arithmetic Mean FL1				Raw Values - Arithmetic Mean FL4				Raw Values - Arithmetic Mean FL1				Raw Values - Arithmetic Mean FL4				Raw Values - Arithmetic Mean FL1				Raw Values - Arithmetic Mean FL4
	Replicate 1		Replicate 2		Replicate 1		Replicate 2		Replicate 1		Replicate 2		Replicate 1		Replicate 2		Replicate 1		Replicate 2		Replicate 1		Replicate 2
Conc (nM)	WT	v2.4	WT	v2.4	WT	v2.4	WT	v2.4	WT	v2.4	WT	v2.4	WT	v2.4	WT	v2.4	WT	v2.4	WT	v2.4	WT	v2.4	WT	v2.4
300	46617.2	29712	45731	28623.7	12501.4	4320.57	10652.8	4152.96	37029.1	57557.4	46086.2	56982	10336.2	5814.4	9456.2	5156.51	15456.3	19125	13868.5	16436.2	3467.96	2566.6	4182.24	2130.06
100	67847.5	98007.1	74959.8	72137.5	21461.8	8687.68	17558	7644.76	51980.2	79842.6	59825.3	82465	15016.8	6679.25	13452	6820.97	15626.8	23660.5	15880.6	24594.3	5300.89	2966.89	6248.15	2976.92
33.3333	76098.4	115641	69494.9	134960	20711.6	10328.3	19665.4	11165.5	49089.6	125694	60237.5	119423	15071.3	8396.12	15265.4	8120.5	14860.9	31240.6	14675.2	32958.9	5997.47	3734.96	7300.06	3579.56
11.1111	73390.7	175396	53878.7	165498	21057.8	16018.9	23317.1	16158.8	37340.2	143617	45948.4	145431	16817.5	11182.7	15993.9	11536.7	12962.2	36129.5	12077.2	37108.4	6713.99	4806.26	8523.86	4898.79
3.7037	55232.8	172283	36497	139909	22797.3	19522.8	24526	20994	23012.9	130420	26587.4	119267	17458	14494.1	16977.8	14412.2	10123.8	35748.6	9825.47	34846	6799.98	6498.62	7989.85	6195.37
1.23457	39089.9	145073	20859.8	86990.1	25461.8	22351.7	22643.1	23374.3	15051.8	84967.1	20889.6	87172.1	17719.7	16926.3	16763.3	15545.1	14465.7	24493.7	8581.16	26446.5	7004.8	7405.36	8506.97	7097.24
0.411523	27864.8	98767.6	14155	46837.5	25365.3	23970.7	22567.5	22265.6	13041.3	45443.1	12754.2	38851.2	18523.9	16865.3	17644.3	17325.8	9449.12	15756.7	7921.94	17512.9	6637.17	8446.7	7190.89	7359.9
0.137174	15667.9	43435.1	10943.5	27433.5	24291.7	26576.1	24816.6	23611.2	10215.1	27666.4	10551.7	21783.7	17749.5	18621.8	18150.8	18301.2	7806.46	11606.1	8014.22	12229.1	7161.13	8069.01	7723.51	7812.25
0.0457247	11815.5	24730.6	9908.89	16833.2	24269	26608	23846.5	24055.6	9563.26	17724.9	9796.77	15091.4	16861	18246.2	18404.4	18024.5	7728.09	9128.84	8144.9	10114.2	5219.28	5052.56	8312.84	8783.1
0.0152416	10711.2	15490	9628.93	12288.1	25573.2	24112.6	23830.8	23355.9	9101.84	13361.3	9546.67	11854.6	17764.1	17408.5	17581.3	18373.5	7766.33	8479.27	8025.68	9125.74	7546.07	7757.92	7934.01	8128.55
0.00508053	9593.38	11782	9400.33	10515.8	25389.1	24925	25579.2	23567.7	8885.93	10648.5	9399.83	10378.2	17254.2	18681.3	19658	19532.5	7798.31	8115.84	8016.51	8466.51	7206.47	8079.06	7892.72	8499.3
0	9024.41	9070.74	9095.55	8969.22	24144.1	24839.5	24375.6	23597.5	8908.12	9004.22	9574.02	9092.56	18170	16750.3	18262.2	19148.8	7770.55	7933.55	7808.08	7840.16	7041.71	7628.14	8495.04	8138.13
					Negative control cells (Background FL4): 604.20								Negative control cells (Background FL4): 604.20								Negative control cells (Background FL4): 380.00
Dimeric sACE2(732)-IgG1
	DELTA								EPSILON								LAMBDA
	BINDING				EXPRESSION				BINDING				EXPRESSION				BINDING				EXPRESSION
	Raw Values - Arithmetic Mean FL4				Raw Values - Arithmetic Mean FL1				Raw Values - Arithmetic Mean FL4				Raw Values - Arithmetic Mean FL1				Raw Values - Arithmetic Mean FL4				Raw Values - Arithmetic Mean FL1
	Replicate 1		Replicate 2		Replicate 1		Replicate 2		Replicate 1		Replicate 2		Replicate 1		Replicate 2		Replicate 1		Replicate 2		Replicate 1		Replicate 2
Conc (nM)	WT	v2.4	WT	v2.4	WT	v2.4	WT	v2.4	WT	v2.4	WT	v2.4	WT	v2.4	WT	v2.4	WT	v2.4	WT	v2.4	WT	v2.4	WT	v2.4
300	24652	22005.9	22886.3	22352	41184.7	34409.2	38514.5	32425.1	29565.1	33709.2	33490.7	34924.7	51245.5	49956.4	53042.3	49479.3	11065.9	14377.3	12787.6	14372.9	24978.1	23206	24029.2	23639.4
100	43440.7	42981	47063.2	44830.6	68780	52787.8	65984.1	53747.9	47969.3	38732.9	41039.4	43429.3	75938	58369.8	66907.1	62379.8	21959.5	20095.5	23048.2	21766.9	32164.5	25826.1	32163.3	27004.2
33.3333	56142.8	63171	60212.3	67855.8	106136	108951	113402	93150.2	52869	61845.8	50330.7	55080	90329.4	91137.9	94574.9	89763.3	31407.8	30674.9	33032.2	31515.5	44581.1	34057.5	46719.2	32793.1
11.1111	62152.4	71320.5	61066.4	71530.6	153267	149124	150251	145332	56532.6	67419.6	59157	67303.5	120983	126509	131582	144670	32889.4	38445.1	32492.5	40004.3	57040.2	45824	57298.8	48026.5
3.7037	59524	63878.6	53287.2	68816.5	165356	168189	170793	153667	55298	63927	64795.3	61921	131695	148803	171828	144166	23630.7	39261.7	26190.6	42965	64048	61144.3	62143.3	65170.5
1.23457	39298.6	64090.3	25942.3	51577.2	157300	181596	177643	161245	48857.5	45615.4	40213.7	42053.1	155408	159322	165162	159172	13618.5	21376.7	14504.9	26822	65662.2	67011.1	65636.4	70532
0.411523	27318.5	37136.9	28086.3	32341.4	175293	183372	168142	180736	32150.2	39235.2	27171.5	35167.8	171684	157874	180127	153681	6627.24	8632.95	7102.15	12793.5	60431.9	66798.4	68060.3	69645.2
0.137174	16484.5	20917.8	12969.7	16801.2	173104	167799	184647	174874	17633.5	18543.1	14539.8	20440.6	172030	161924	174652	163005	1927.87	3042.5	2800.45	4732.5	69145.1	69448.1	68708.7	66678.7
0.0457247	6966.05	7942.31	4500.09	8020.22	167959	172789	168641	173460	7011.72	12119	6519.87	7302.34	159592	163165	207724	155538	859.43	1205.06	979.99	2333.16	66994.1	65947.5	65998	72787.2
0.0152416	3343.74	3470.13	1679.13	3622.29	179726	175433	167120	183535	3021.67	4272.47	2625.69	3910.99	154259	156893	168858	163342	569.17	781.39	814.89	1154.43	67467.8	71028.8	68445.8	68472.1
0.00508053	1431.23	1822.05	1116.69	1300.35	177249	177262	183450	182140	1345.5	2256.31	1061.31	1706.51	159309	154739	154743	156231	489.74	624.01	583.67	874.64	66836.5	68135.4	61246.5	68530.1
0	584.8	609.83	594.23	601.45	150022	184955	179014	183615	595.48	626.72	609.45	611.3	152749	161819	155041	154307	475.97	486.77	462.98	480.33	70311.5	65840.4	67397.2	65430.5
					Negative control cells (Background FL1): 9,092.36								Negative control cells (Background FL1): 9,092.36								Negative control cells (Background FL1): 7.838.09
