# Supplementary material for: Engineered ACE2 decoy mitigates lung injury and death induced by SARS-CoV-2 variants
Source: Nat Chem Biol. 2022 Jan 19;18(3):342–51. doi: 10.1038/s41589-021-00965-6 (PMC8885411; doi:10.1038/s41589-021-00965-6)
Supplement: Supplementary file 9 — Uncropped images and numerical data for Supplementary Fig. 10. [file 41589_2021_965_MOESM9_ESM.zip]

Archive with 26 entries (23 files):
- Source_data_for_Supplementary_Figure_10/
- __MACOSX/._Source_data_for_Supplementary_Figure_10
- Source_data_for_Supplementary_Figure_10/Uncropped images for Supplemental Figure 10C/
- __MACOSX/Source_data_for_Supplementary_Figure_10/._Uncropped images for Supplemental Figure 10C
- Source_data_for_Supplementary_Figure_10/.DS_Store
- __MACOSX/Source_data_for_Supplementary_Figure_10/._.DS_Store
- Source_data_for_Supplementary_Figure_10/Numerical data for Supplementary Figure 10/
- __MACOSX/Source_data_for_Supplementary_Figure_10/._Numerical data for Supplementary Figure 10
- Source_data_for_Supplementary_Figure_10/Uncropped images for Supplemental Figure 10C/Supplementary Figure 10C -r1c4.tif
- __MACOSX/Source_data_for_Supplementary_Figure_10/Uncropped images for Supplemental Figure 10C/._Supplementary Figure 10C -r1c4.tif
- Source_data_for_Supplementary_Figure_10/Uncropped images for Supplemental Figure 10C/Supplementary Figure 10C -r1c2.tif
- __MACOSX/Source_data_for_Supplementary_Figure_10/Uncropped images for Supplemental Figure 10C/._Supplementary Figure 10C -r1c2.tif
- Source_data_for_Supplementary_Figure_10/Uncropped images for Supplemental Figure 10C/Supplementary Figure 10C -r1c3.tif
- __MACOSX/Source_data_for_Supplementary_Figure_10/Uncropped images for Supplemental Figure 10C/._Supplementary Figure 10C -r1c3.tif
- Source_data_for_Supplementary_Figure_10/Uncropped images for Supplemental Figure 10C/Supplementary Figure 10C -r1c1.tif
- __MACOSX/Source_data_for_Supplementary_Figure_10/Uncropped images for Supplemental Figure 10C/._Supplementary Figure 10C -r1c1.tif
- Source_data_for_Supplementary_Figure_10/Uncropped images for Supplemental Figure 10C/Supplementary Figure 10C -r2c4.tif
- __MACOSX/Source_data_for_Supplementary_Figure_10/Uncropped images for Supplemental Figure 10C/._Supplementary Figure 10C -r2c4.tif
- Source_data_for_Supplementary_Figure_10/Uncropped images for Supplemental Figure 10C/Supplementary Figure 10C -r2c3.tif
- __MACOSX/Source_data_for_Supplementary_Figure_10/Uncropped images for Supplemental Figure 10C/._Supplementary Figure 10C -r2c3.tif
- Source_data_for_Supplementary_Figure_10/Uncropped images for Supplemental Figure 10C/Supplementary Figure 10C -r2c2.tif
- __MACOSX/Source_data_for_Supplementary_Figure_10/Uncropped images for Supplemental Figure 10C/._Supplementary Figure 10C -r2c2.tif
- Source_data_for_Supplementary_Figure_10/Uncropped images for Supplemental Figure 10C/Supplementary Figure 10C -r2c1.tif
- __MACOSX/Source_data_for_Supplementary_Figure_10/Uncropped images for Supplemental Figure 10C/._Supplementary Figure 10C -r2c1.tif
- Source_data_for_Supplementary_Figure_10/Numerical data for Supplementary Figure 10/Supplemental  Figure 10B .csv
- Source_data_for_Supplementary_Figure_10/Numerical data for Supplementary Figure 10/Supplemental  Figure 10A .csv
