# Supplementary material for: Engineered ACE2 decoy mitigates lung injury and death induced by SARS-CoV-2 variants
Source: Nat Chem Biol. 2022 Jan 19;18(3):342–51. doi: 10.1038/s41589-021-00965-6 (PMC8885411; doi:10.1038/s41589-021-00965-6)
Supplement: Supplementary file 9 — Uncropped images and numerical data for Supplementary Fig. 10. [file 41589_2021_965_MOESM9_ESM.zip › Source_data_for_Supplementary_Figure_10/Numerical data for Supplementary Figure 10/Supplemental Figure 10B .csv]

Baseline	Day 6	Day14
5.3730159	8.7343000	5.3973
5.0169492	7.4250000	4.8025
4.4646465	7.8857000	6.0341
	8.2078000
