# Supplementary material for: Engineered ACE2 decoy mitigates lung injury and death induced by SARS-CoV-2 variants
Source: Nat Chem Biol. 2022 Jan 19;18(3):342–51. doi: 10.1038/s41589-021-00965-6 (PMC8885411; doi:10.1038/s41589-021-00965-6)
Supplement: Source Data Fig. 1 — Uncropped images and numerical data for Fig. 1. [file 41589_2021_965_MOESM10_ESM.zip]

Archive with 43 entries (40 files):
- Source_data _for_Figure_1/
- __MACOSX/._Source_data _for_Figure_1
- Source_data _for_Figure_1/Uncropped images for Figure 1C/
- __MACOSX/Source_data _for_Figure_1/._Uncropped images for Figure 1C
- Source_data _for_Figure_1/.DS_Store
- __MACOSX/Source_data _for_Figure_1/._.DS_Store
- Source_data _for_Figure_1/Numerical data for Figure 1/
- __MACOSX/Source_data _for_Figure_1/._Numerical data for Figure 1
- Source_data _for_Figure_1/Uncropped images for Figure 1C/Figure 1C r2c2.HEIC
- __MACOSX/Source_data _for_Figure_1/Uncropped images for Figure 1C/._Figure 1C r2c2.HEIC
- Source_data _for_Figure_1/Uncropped images for Figure 1C/.DS_Store
- __MACOSX/Source_data _for_Figure_1/Uncropped images for Figure 1C/._.DS_Store
- Source_data _for_Figure_1/Uncropped images for Figure 1C/Figure 1C r2c3.HEIC
- __MACOSX/Source_data _for_Figure_1/Uncropped images for Figure 1C/._Figure 1C r2c3.HEIC
- Source_data _for_Figure_1/Uncropped images for Figure 1C/Figure 1C r2c4.HEIC
- __MACOSX/Source_data _for_Figure_1/Uncropped images for Figure 1C/._Figure 1C r2c4.HEIC
- Source_data _for_Figure_1/Uncropped images for Figure 1C/Figure 1C r1c1.HEIC
- __MACOSX/Source_data _for_Figure_1/Uncropped images for Figure 1C/._Figure 1C r1c1.HEIC
- Source_data _for_Figure_1/Uncropped images for Figure 1C/Figure 1C r1c3.HEIC
- __MACOSX/Source_data _for_Figure_1/Uncropped images for Figure 1C/._Figure 1C r1c3.HEIC
- Source_data _for_Figure_1/Uncropped images for Figure 1C/Figure 1C r1c2.HEIC
- __MACOSX/Source_data _for_Figure_1/Uncropped images for Figure 1C/._Figure 1C r1c2.HEIC
- Source_data _for_Figure_1/Uncropped images for Figure 1C/Figure 1C r2c1.HEIC
- __MACOSX/Source_data _for_Figure_1/Uncropped images for Figure 1C/._Figure 1C r2c1.HEIC
- Source_data _for_Figure_1/Uncropped images for Figure 1C/Figure 1C r1c4.HEIC
- __MACOSX/Source_data _for_Figure_1/Uncropped images for Figure 1C/._Figure 1C r1c4.HEIC
- Source_data _for_Figure_1/Numerical data for Figure 1/Figure 1E.csv
- __MACOSX/Source_data _for_Figure_1/Numerical data for Figure 1/._Figure 1E.csv
- Source_data _for_Figure_1/Numerical data for Figure 1/Figure 1D.csv
- __MACOSX/Source_data _for_Figure_1/Numerical data for Figure 1/._Figure 1D.csv
- Source_data _for_Figure_1/Numerical data for Figure 1/Figure 1F.csv
- __MACOSX/Source_data _for_Figure_1/Numerical data for Figure 1/._Figure 1F.csv
- Source_data _for_Figure_1/Numerical data for Figure 1/Figure 1G.csv
- Source_data _for_Figure_1/Numerical data for Figure 1/.DS_Store
- __MACOSX/Source_data _for_Figure_1/Numerical data for Figure 1/._.DS_Store
- Source_data _for_Figure_1/Numerical data for Figure 1/Figure 1B.csv
- __MACOSX/Source_data _for_Figure_1/Numerical data for Figure 1/._Figure 1B.csv
- Source_data _for_Figure_1/Numerical data for Figure 1/Figure 1A.csv
- __MACOSX/Source_data _for_Figure_1/Numerical data for Figure 1/._Figure 1A.csv
- Source_data _for_Figure_1/Numerical data for Figure 1/Figure 1J.csv
- Source_data _for_Figure_1/Numerical data for Figure 1/Figure 1K.csv
- Source_data _for_Figure_1/Numerical data for Figure 1/Figure 1I.csv
- Source_data _for_Figure_1/Numerical data for Figure 1/Figure 1H.csv
