# Supplementary material for: Engineered ACE2 decoy mitigates lung injury and death induced by SARS-CoV-2 variants
Source: Nat Chem Biol. 2022 Jan 19;18(3):342–51. doi: 10.1038/s41589-021-00965-6 (PMC8885411; doi:10.1038/s41589-021-00965-6)
Supplement: Source Data Fig. 1 — Uncropped images and numerical data for Fig. 1. [file 41589_2021_965_MOESM10_ESM.zip › Source_data _for_Figure_1/Numerical data for Figure 1/Figure 1B.csv]

	1× 105 Pfu	1× 105 Pfu	1× 105 Pfu	1× 105 Pfu	1× 105 Pfu	1× 105 Pfu	1× 105 Pfu	1× 105 Pfu	1× 105 Pfu	1× 105 Pfu	1× 104 Pfu	1× 104 Pfu	1× 104 Pfu	1× 104 Pfu	1× 104 Pfu	1× 104 Pfu	1× 104 Pfu	1× 104 Pfu	1× 104 Pfu	1× 104 Pfu
0	1.000000	1.000000	1.000000	1.000000	1.000000	1.000000	1.000000	1.000000	1.000000	1.000000	1.00	1.00	1.00	1.00	1.00	1.00	1.00	1.00	1.00	1.00
1	0.965347	0.989418	0.980296	0.948980	0.961039	0.964706	0.981250	1.018987	0.974359	1.004950	0.91	0.96	0.92	0.96	0.98	1.01	1.01	0.98	0.97	1.01
2	0.995050	1.000000	0.995074	0.969388	0.974026	0.958824	0.975000	0.993671	0.987179	1.014851	0.93	0.96	0.93	0.96	0.99	0.95	0.99	0.98	0.94	0.96
3	1.009901	0.989418	0.995074	0.964286	0.961039	0.964706	0.962500	1.000000	0.980769	1.029703	0.93	0.95	0.88	0.95	0.99	0.95	0.97	0.95	0.96	0.98
4	1.049505	1.031746	1.034483	0.877551	0.980519	0.988235	0.968750	1.000000	1.025641	1.049505	0.85	0.95	0.81	0.95	0.94	0.94	0.96	0.93	0.94	0.96
5	1.000000	1.021164	1.029557	0.790816	0.889610	0.829412	0.862500	1.000000	1.025641	0.945545	0.80	0.95	0.76	0.95	0.97	0.92	0.92	0.93	0.82	0.91
6	0.920792	0.936508	0.931034		0.837662	0.792180	0.837500	0.905063	0.897436	0.831683	0.75	0.87	0.72	0.87	0.87	0.85	0.87	0.82	0.74	0.81
7	0.895941	0.883598	0.881773					0.835443	0.852564		0.74	0.83		0.83	0.80	0.82	0.81	0.73
8												0.80		0.80	0.75			0.71
