# Supplementary material for: Engineered ACE2 decoy mitigates lung injury and death induced by SARS-CoV-2 variants
Source: Nat Chem Biol. 2022 Jan 19;18(3):342–51. doi: 10.1038/s41589-021-00965-6 (PMC8885411; doi:10.1038/s41589-021-00965-6)
Supplement: Source Data Fig. 1 — Uncropped images and numerical data for Fig. 1. [file 41589_2021_965_MOESM10_ESM.zip › Source_data _for_Figure_1/Numerical data for Figure 1/Figure 1J.csv]

Baseline	WA	P.1
0.0070182	4.004640500	11.3719580
0.0061585	3.272227800	14.7117030
0.0032582	2.983524200	10.8993490
0.0025640	3.123979335	8.0092810
