# Supplementary material for: Engineered ACE2 decoy mitigates lung injury and death induced by SARS-CoV-2 variants
Source: Nat Chem Biol. 2022 Jan 19;18(3):342–51. doi: 10.1038/s41589-021-00965-6 (PMC8885411; doi:10.1038/s41589-021-00965-6)
Supplement: Source Data Fig. 1 — Uncropped images and numerical data for Fig. 1. [file 41589_2021_965_MOESM10_ESM.zip › Source_data _for_Figure_1/Numerical data for Figure 1/Figure 1H.csv]

Baseline	Day 6
0.144427	4.897738
0.244136	5.143760
0.365234	4.470186
0.431843	4.012739
