# Supplementary material for: Engineered ACE2 decoy mitigates lung injury and death induced by SARS-CoV-2 variants
Source: Nat Chem Biol. 2022 Jan 19;18(3):342–51. doi: 10.1038/s41589-021-00965-6 (PMC8885411; doi:10.1038/s41589-021-00965-6)
Supplement: Source Data Fig. 3 — Uncropped images and numerical data for Fig. 3. [file 41589_2021_965_MOESM11_ESM.zip]

Archive with 23 entries (20 files):
- Source_data _for_Figure_3/
- __MACOSX/._Source_data _for_Figure_3
- Source_data _for_Figure_3/Uncropped gel for Figure 3A/
- __MACOSX/Source_data _for_Figure_3/._Uncropped gel for Figure 3A
- Source_data _for_Figure_3/.DS_Store
- __MACOSX/Source_data _for_Figure_3/._.DS_Store
- Source_data _for_Figure_3/Numerical data for Figure 3/
- __MACOSX/Source_data _for_Figure_3/._Numerical data for Figure 3
- Source_data _for_Figure_3/Uncropped gel for Figure 3A/Figure 3A.tif
- __MACOSX/Source_data _for_Figure_3/Uncropped gel for Figure 3A/._Figure 3A.tif
- Source_data _for_Figure_3/Numerical data for Figure 3/Figure 3B-1.csv
- Source_data _for_Figure_3/Numerical data for Figure 3/Figure 3B-3.csv
- Source_data _for_Figure_3/Numerical data for Figure 3/Figure 3B-2.csv
- Source_data _for_Figure_3/Numerical data for Figure 3/Figure 3D.csv
- Source_data _for_Figure_3/Numerical data for Figure 3/Figure 3E.csv
- Source_data _for_Figure_3/Numerical data for Figure 3/Figure 3C-4.csv
- Source_data _for_Figure_3/Numerical data for Figure 3/Figure 3G.csv
- Source_data _for_Figure_3/Numerical data for Figure 3/Figure 3F.csv
- Source_data _for_Figure_3/Numerical data for Figure 3/Figure 3C-3.csv
- Source_data _for_Figure_3/Numerical data for Figure 3/Figure 3A-1.csv
- Source_data _for_Figure_3/Numerical data for Figure 3/Figure 3C-2.csv
- Source_data _for_Figure_3/Numerical data for Figure 3/Figure 3A-2.csv
- Source_data _for_Figure_3/Numerical data for Figure 3/Figure 3C-1.csv
