# Supplementary material for: Engineered ACE2 decoy mitigates lung injury and death induced by SARS-CoV-2 variants
Source: Nat Chem Biol. 2022 Jan 19;18(3):342–51. doi: 10.1038/s41589-021-00965-6 (PMC8885411; doi:10.1038/s41589-021-00965-6)
Supplement: Source Data Fig. 3 — Uncropped images and numerical data for Fig. 3. [file 41589_2021_965_MOESM11_ESM.zip › Source_data _for_Figure_3/Numerical data for Figure 3/Figure 3B-1.csv]

Mock	CoV-2 entry	CoV-2 entry+5 ug/ml hACE-2wt	CoV-2 entry+25 ug/ml hACE-2wt	CoV-2 entry+5 ug/ml hACE-2 variant	CoV-2 entry+25 ug/ml hACE-2 variant
13.21	3542.00	3218.00	1543	2201	678
24.12	4521.00	2873.00	2321	2167	1109
36.23	5431.00	2983.00	2214	1875	987
25.43	4312.00	2812.00	1653	1653	841
