# Supplementary material for: Engineered ACE2 decoy mitigates lung injury and death induced by SARS-CoV-2 variants
Source: Nat Chem Biol. 2022 Jan 19;18(3):342–51. doi: 10.1038/s41589-021-00965-6 (PMC8885411; doi:10.1038/s41589-021-00965-6)
Supplement: Source Data Fig. 3 — Uncropped images and numerical data for Fig. 3. [file 41589_2021_965_MOESM11_ESM.zip › Source_data _for_Figure_3/Numerical data for Figure 3/Figure 3B-2.csv]

Mock	CoV-2 entry	CoV-2 entry+5 ug/ml hACE-2wt	CoV-2 entry+25 ug/ml hACE-2wt	CoV-2 entry+5 ug/ml hACE-2 variant	CoV-2 entry+25 ug/ml hACE-2 variant
8.20	1098.00	873.00	632	476	197
9.03	985.00	698.00	541	502	287
12.00	1034.00	732.00	489	398	243
8.43	1209.00	703.00	521	511	301
