# Supplementary material for: Engineered ACE2 decoy mitigates lung injury and death induced by SARS-CoV-2 variants
Source: Nat Chem Biol. 2022 Jan 19;18(3):342–51. doi: 10.1038/s41589-021-00965-6 (PMC8885411; doi:10.1038/s41589-021-00965-6)
Supplement: Source Data Fig. 3 — Uncropped images and numerical data for Fig. 3. [file 41589_2021_965_MOESM11_ESM.zip › Source_data _for_Figure_3/Numerical data for Figure 3/Figure 3D.csv]

7
7	1	0
7	1	0
7	1	0
8	1	0
