# Supplementary material for: Engineered ACE2 decoy mitigates lung injury and death induced by SARS-CoV-2 variants
Source: Nat Chem Biol. 2022 Jan 19;18(3):342–51. doi: 10.1038/s41589-021-00965-6 (PMC8885411; doi:10.1038/s41589-021-00965-6)
Supplement: Source Data Fig. 3 — Uncropped images and numerical data for Fig. 3. [file 41589_2021_965_MOESM11_ESM.zip › Source_data _for_Figure_3/Numerical data for Figure 3/Figure 3E.csv]

	PBS	PBS	PBS	PBS	PBS	hACE2 Prevention	hACE2 Prevention	hACE2 Prevention	hACE2 Prevention	hACE2 Prevention
0	1.000000	1.000000	1.000000	1.000000		1.000000	1.0000000	1.000000	1.0000000
1	0.987805	1.015348	1.000000	1.032468		0.904192	0.9589464	0.925222	1.0722890
2	0.951220	0.968123	1.004752	0.987013		0.898204	0.9754983	0.949873	1.0421690
3	0.963415	0.921736	0.997963	0.925974		0.922156	0.9809789	0.937896	1.0370241
4	0.914634	0.905348	0.921326	0.875974		0.946108	0.9719127	0.956907	1.0440960
5	0.774390	0.838607	0.850441	0.822987		0.958084	0.9866538	0.969582	1.0661450
6	0.719512	0.805478	0.804019	0.788571		0.958084	1.0084526	0.988593	1.0901256
7	0.670732	0.727414	0.764664	0.701688		0.994012	1.1272659	1.001267	1.1444580
8			0.708670			1.078980	1.1595431	1.083962	1.1987600
