# Supplementary material for: Engineered ACE2 decoy mitigates lung injury and death induced by SARS-CoV-2 variants
Source: Nat Chem Biol. 2022 Jan 19;18(3):342–51. doi: 10.1038/s41589-021-00965-6 (PMC8885411; doi:10.1038/s41589-021-00965-6)
Supplement: Source Data Fig. 3 — Uncropped images and numerical data for Fig. 3. [file 41589_2021_965_MOESM11_ESM.zip › Source_data _for_Figure_3/Numerical data for Figure 3/Figure 3C-4.csv]

Mock	CoV-2 entry	CoV-2 entry+20 mg/kg hACE-2wt	CoV-2 entry+20 mg/kgl hACE-2 variant
11.00	983.00	598.00	278
16.00	879.00	478.00	321
19.00	1021.00	431.00	341
21.00	1072.00	521.00	254
