# Supplementary material for: Engineered ACE2 decoy mitigates lung injury and death induced by SARS-CoV-2 variants
Source: Nat Chem Biol. 2022 Jan 19;18(3):342–51. doi: 10.1038/s41589-021-00965-6 (PMC8885411; doi:10.1038/s41589-021-00965-6)
Supplement: Source Data Fig. 3 — Uncropped images and numerical data for Fig. 3. [file 41589_2021_965_MOESM11_ESM.zip › Source_data _for_Figure_3/Numerical data for Figure 3/Figure 3F.csv]

Baseline	PBS	V2.4 12H B
0.9287006	4.419135	2.053909
1.2752690	4.332824	1.561852
1.5335920	3.725817	2.246006
0.5170631	4.975281	1.098291
