# Supplementary material for: Engineered ACE2 decoy mitigates lung injury and death induced by SARS-CoV-2 variants
Source: Nat Chem Biol. 2022 Jan 19;18(3):342–51. doi: 10.1038/s41589-021-00965-6 (PMC8885411; doi:10.1038/s41589-021-00965-6)
Supplement: Source Data Fig. 3 — Uncropped images and numerical data for Fig. 3. [file 41589_2021_965_MOESM11_ESM.zip › Source_data _for_Figure_3/Numerical data for Figure 3/Figure 3C-3.csv]

Mock	CoV-2 entry	CoV-2 entry+20 mg/kg hACE-2wt	CoV-2 entry+20 mg/kgl hACE-2 variant
11.00	763.00	501.00	312
16.00	690.00	353.00	267
32.00	802.00	456.00	289
27.00	845.00	412.00	321
