# Supplementary material for: Engineered ACE2 decoy mitigates lung injury and death induced by SARS-CoV-2 variants
Source: Nat Chem Biol. 2022 Jan 19;18(3):342–51. doi: 10.1038/s41589-021-00965-6 (PMC8885411; doi:10.1038/s41589-021-00965-6)
Supplement: Source Data Fig. 3 — Uncropped images and numerical data for Fig. 3. [file 41589_2021_965_MOESM11_ESM.zip › Source_data _for_Figure_3/Numerical data for Figure 3/Figure 3C-2.csv]

Mock	CoV-2 entry	CoV-2 entry+20 mg/kg hACE-2wt	CoV-2 entry+20 mg/kgl hACE-2 variant
11.00	1562.00	890.00	562
15.00	1453.00	732.00	489
23.00	1321.00	790.00	390
41.00	1765.00	612.00	603
