# Supplementary material for: Engineered ACE2 decoy mitigates lung injury and death induced by SARS-CoV-2 variants
Source: Nat Chem Biol. 2022 Jan 19;18(3):342–51. doi: 10.1038/s41589-021-00965-6 (PMC8885411; doi:10.1038/s41589-021-00965-6)
Supplement: Source Data Fig. 4 — Uncropped images and numerical data for Fig. 4. [file 41589_2021_965_MOESM12_ESM.zip]

Archive with 38 entries (35 files):
- Source_data _for_Figure_4/
- __MACOSX/._Source_data _for_Figure_4
- Source_data _for_Figure_4/.DS_Store
- __MACOSX/Source_data _for_Figure_4/._.DS_Store
- Source_data _for_Figure_4/Uncropped i images for Figure 4C/
- __MACOSX/Source_data _for_Figure_4/._Uncropped i images for Figure 4C
- Source_data _for_Figure_4/ Numerical data for Figure 4/
- __MACOSX/Source_data _for_Figure_4/._ Numerical data for Figure 4
- Source_data _for_Figure_4/Uncropped i images for Figure 4C/.DS_Store
- __MACOSX/Source_data _for_Figure_4/Uncropped i images for Figure 4C/._.DS_Store
- Source_data _for_Figure_4/Uncropped i images for Figure 4C/Figure 4C r2c2.HEIC
- __MACOSX/Source_data _for_Figure_4/Uncropped i images for Figure 4C/._Figure 4C r2c2.HEIC
- Source_data _for_Figure_4/Uncropped i images for Figure 4C/Figure 4C r3c1.HEIC
- __MACOSX/Source_data _for_Figure_4/Uncropped i images for Figure 4C/._Figure 4C r3c1.HEIC
- Source_data _for_Figure_4/Uncropped i images for Figure 4C/Figure 4C r1c1.HEIC
- __MACOSX/Source_data _for_Figure_4/Uncropped i images for Figure 4C/._Figure 4C r1c1.HEIC
- Source_data _for_Figure_4/Uncropped i images for Figure 4C/Figure 4C r4c2.HEIC
- __MACOSX/Source_data _for_Figure_4/Uncropped i images for Figure 4C/._Figure 4C r4c2.HEIC
- Source_data _for_Figure_4/Uncropped i images for Figure 4C/Figure 4C r1c2.HEIC
- __MACOSX/Source_data _for_Figure_4/Uncropped i images for Figure 4C/._Figure 4C r1c2.HEIC
- Source_data _for_Figure_4/Uncropped i images for Figure 4C/Figure 4C r4c1.HEIC
- __MACOSX/Source_data _for_Figure_4/Uncropped i images for Figure 4C/._Figure 4C r4c1.HEIC
- Source_data _for_Figure_4/Uncropped i images for Figure 4C/Figure 4C r3c2.HEIC
- __MACOSX/Source_data _for_Figure_4/Uncropped i images for Figure 4C/._Figure 4C r3c2.HEIC
- Source_data _for_Figure_4/Uncropped i images for Figure 4C/Figure 4C r2c1.HEIC
- __MACOSX/Source_data _for_Figure_4/Uncropped i images for Figure 4C/._Figure 4C r2c1.HEIC
- Source_data _for_Figure_4/ Numerical data for Figure 4/Figure 4G-2.csv
- __MACOSX/Source_data _for_Figure_4/ Numerical data for Figure 4/._Figure 4G-2.csv
- Source_data _for_Figure_4/ Numerical data for Figure 4/Figure 4F-2.csv
- __MACOSX/Source_data _for_Figure_4/ Numerical data for Figure 4/._Figure 4F-2.csv
- Source_data _for_Figure_4/ Numerical data for Figure 4/Figure 4B.csv
- Source_data _for_Figure_4/ Numerical data for Figure 4/Figure 4A.csv
- Source_data _for_Figure_4/ Numerical data for Figure 4/Figure 4E.csv
- __MACOSX/Source_data _for_Figure_4/ Numerical data for Figure 4/._Figure 4E.csv
- Source_data _for_Figure_4/ Numerical data for Figure 4/Figure 4D.csv
- Source_data _for_Figure_4/ Numerical data for Figure 4/Figure 4F.csv
- Source_data _for_Figure_4/ Numerical data for Figure 4/Figure 4G.csv
- __MACOSX/Source_data _for_Figure_4/ Numerical data for Figure 4/._Figure 4G.csv
