# Supplementary material for: Engineered ACE2 decoy mitigates lung injury and death induced by SARS-CoV-2 variants
Source: Nat Chem Biol. 2022 Jan 19;18(3):342–51. doi: 10.1038/s41589-021-00965-6 (PMC8885411; doi:10.1038/s41589-021-00965-6)
Supplement: Source Data Fig. 4 — Uncropped images and numerical data for Fig. 4. [file 41589_2021_965_MOESM12_ESM.zip › Source_data _for_Figure_4/ Numerical data for Figure 4/Figure 4G-2.csv]

Baseline	Day 7	Day14
5.21327650	7.33333333	5.26388889
4.54786590	9.39285714	4.88888889
5.16190480	8.54285714	5.06557377
	7.63076923
