# Supplementary material for: Engineered ACE2 decoy mitigates lung injury and death induced by SARS-CoV-2 variants
Source: Nat Chem Biol. 2022 Jan 19;18(3):342–51. doi: 10.1038/s41589-021-00965-6 (PMC8885411; doi:10.1038/s41589-021-00965-6)
Supplement: Source Data Fig. 4 — Uncropped images and numerical data for Fig. 4. [file 41589_2021_965_MOESM12_ESM.zip › Source_data _for_Figure_4/ Numerical data for Figure 4/Figure 4B.csv]

	PBS	PBS	PBS	PBS	PBS	PBS	PBS	PBS	PBS	PBS	V 2.4 12h	V 2.4 12h	V 2.4 12h	V 2.4 12h	V 2.4 12h	V 2.4 12h	V 2.4 12h	V 2.4 12h	V 2.4 12h	V 2.4 12h	V 2.4 24h	V 2.4 24h	V 2.4 24h	V 2.4 24h	V 2.4 24h	V 2.4 24h	V 2.4 24h	V 2.4 24h	V 2.4 24h	V 2.4 24h
0	1.00	1.00	1.00	1.00	1.00	1.00	1.00	1.00	1.00	1.00	1.000	1.000	1.000	1.000	1.000	1.000	1.000	1.000	1.000	1.000	1.000	1.000	1.000	1.000	1.000	1.000	1.000	1.000	1.000	1.000
1	0.91	0.96	0.92	0.96	0.98	1.01	1.01	0.98	0.97	1.01	1.024	0.987	0.967	0.924	0.949	0.912	0.957	0.993	0.955	0.981	0.987	0.980	1.006	1.006	1.000	1.005	1.023	1.008	0.966	0.988
2	0.93	0.96	0.93	0.96	0.99	0.95	0.99	0.98	0.94	0.96	1.000	0.968	0.945	0.919	0.944	0.926	0.957	0.965	0.925	0.987	0.933	0.955	0.950	0.948	0.949	0.984	0.982	0.979	0.974	0.992
3	0.93	0.95	0.88	0.95	0.99	0.95	0.97	0.95	0.96	0.98	0.982	0.968	0.939	0.895	0.954	0.926	0.947	0.943	0.935	0.987	0.927	0.950	0.944	0.954	0.956	0.957	0.973	0.970	0.944	0.976
4	0.85	0.95	0.81	0.95	0.94	0.94	0.96	0.93	0.94	0.96	0.976	0.962	0.906	0.878	0.939	0.847	0.947	0.908	0.935	0.943	0.917	0.970	0.956	0.965	0.956	0.925	0.914	0.966	0.932	0.952
5	0.80	0.95	0.76	0.95	0.97	0.92	0.92	0.93	0.82	0.91	0.970	0.828	0.856	0.785	0.919	0.796	0.947	0.915	0.945	0.975	0.847	0.985	0.944	0.965	0.956	0.887	0.850	0.949	0.880	0.921
6	0.75	0.87	0.72	0.87	0.87	0.85	0.87	0.82	0.74	0.81	0.904	0.739	0.829	0.703	0.807	0.755	0.874	0.879	0.965	0.874	0.793	0.990	0.894	0.919	0.943	0.909	0.841	0.847	0.859	0.905
7	0.74	0.83		0.83	0.80	0.82	0.81	0.73			0.855	0.726	0.818	0.698	0.792	0.731	0.826	0.858	0.896	0.799	0.780	1.015	0.828	0.844	0.880	0.833	0.809	0.822	0.846	0.853
8		0.80		0.80	0.75			0.71			0.861		0.818		0.817				0.851	0.755		0.985	0.806	0.873	0.880	0.812	0.795			0.829
9											0.861		0.829		0.858				0.846	0.723		0.990	0.828	0.925	0.937	0.780	0.786			0.782
10											0.886		0.862		0.873				0.836			0.995	0.872	0.960	0.981	0.758				0.762
11											0.934		0.895		0.904							0.980	0.878	0.983	0.994
12											0.946		0.923		0.914							0.995	0.983	1.000	1.006
13											0.964		0.972		0.954							1.000	0.994	1.012	1.013
14											0.976		0.989		0.975							1.005	1.017	1.035	1.044
