# Supplementary material for: Engineered ACE2 decoy mitigates lung injury and death induced by SARS-CoV-2 variants
Source: Nat Chem Biol. 2022 Jan 19;18(3):342–51. doi: 10.1038/s41589-021-00965-6 (PMC8885411; doi:10.1038/s41589-021-00965-6)
Supplement: Source Data Fig. 4 — Uncropped images and numerical data for Fig. 4. [file 41589_2021_965_MOESM12_ESM.zip › Source_data _for_Figure_4/ Numerical data for Figure 4/Figure 4A.csv]

	PBS	V2.4 24H	V2.4 12H
7	1
7	1
7	1
7	1
7	1
7	1
8	1
8	1
8	1
8	1	1	1
9		1	1
10
10		1	1
14		0
14		0	0
14		0	0
14		0	0
