# Supplementary material for: Engineered ACE2 decoy mitigates lung injury and death induced by SARS-CoV-2 variants
Source: Nat Chem Biol. 2022 Jan 19;18(3):342–51. doi: 10.1038/s41589-021-00965-6 (PMC8885411; doi:10.1038/s41589-021-00965-6)
Supplement: Source Data Fig. 4 — Uncropped images and numerical data for Fig. 4. [file 41589_2021_965_MOESM12_ESM.zip › Source_data _for_Figure_4/ Numerical data for Figure 4/Figure 4E.csv]

	PBS	PBS	PBS	PBS	V 2.4 12h	V 2.4 12h	V 2.4 12h	V 2.4 12h	V 2.4 24h	V 2.4 24h	V 2.4 24h	V 2.4 24h
Baseline	4.2091503	5.3444444	4.3816794	5.5287356	5.37301590	5.01694920	4.46464650		5.21327650	4.54786590	5.16190480
Day 7	8.6176471	9.6626506	7.8453608	8.8482143	8.65853659	8.92511700	8.13333333	9.03703704	7.33333333	9.39285714	8.54285714	7.63076923
