# Supplementary material for: Engineered ACE2 decoy mitigates lung injury and death induced by SARS-CoV-2 variants
Source: Nat Chem Biol. 2022 Jan 19;18(3):342–51. doi: 10.1038/s41589-021-00965-6 (PMC8885411; doi:10.1038/s41589-021-00965-6)
Supplement: Source Data Fig. 4 — Uncropped images and numerical data for Fig. 4. [file 41589_2021_965_MOESM12_ESM.zip › Source_data _for_Figure_4/ Numerical data for Figure 4/Figure 4D.csv]

	PBS	PBS	PBS	PBS	V 2.4 12h	V 2.4 12h	V 2.4 12h	V 2.4 12h	V 2.4 24h	V 2.4 24h	V 2.4 24h	V 2.4 24h
Baseline	0.144427	0.244136	0.365234	0.431843	0.422998	0.252241	0.364654		0.295981	0.357897	0.327996
Day 7	4.597243	3.111852	3.770512	2.981035	1.332032	1.497545	1.830695	2.428010	1.446310	2.109093	1.305455	2.351916
