# Supplementary material for: Engineered ACE2 decoy mitigates lung injury and death induced by SARS-CoV-2 variants
Source: Nat Chem Biol. 2022 Jan 19;18(3):342–51. doi: 10.1038/s41589-021-00965-6 (PMC8885411; doi:10.1038/s41589-021-00965-6)
Supplement: Source Data Fig. 4 — Uncropped images and numerical data for Fig. 4. [file 41589_2021_965_MOESM12_ESM.zip › Source_data _for_Figure_4/ Numerical data for Figure 4/Figure 4F.csv]

Baseline	Day 7	Day14
0.422998	1.332032	0.677512
0.252241	1.497545	0.422998
0.364654	1.830695	0.552241
	2.428010	0.664654
