# Supplementary material for: Engineered ACE2 decoy mitigates lung injury and death induced by SARS-CoV-2 variants
Source: Nat Chem Biol. 2022 Jan 19;18(3):342–51. doi: 10.1038/s41589-021-00965-6 (PMC8885411; doi:10.1038/s41589-021-00965-6)
Supplement: Source Data Fig. 5 — Numerical data for Fig. 5. [file 41589_2021_965_MOESM13_ESM.zip › Source_data _for_Figure_5/Numerical data for Figure 5.xlsx]

## Sheet: Fig 5A-D
Figure 5 A-D
Raw Values - Arithmetic Mean FL
MONOMER (sACE2(615)-8his)
	REPLICATE 1								REPLICATE 2								REPLICATE 3
	Wuhan		Alpha		Beta		Gamma		Wuhan		Alpha		Beta		Gamma		Wuhan		Alpha		Beta		Gamma
Conc (nM)	WT	v2.4	WT	v2.4	WT	v2.4	WT	v2.4	WT	v2.4	WT	v2.4	WT	v2.4	WT	v2.4	WT	v2.4	WT	v2.4	WT	v2.4	WT	v2.4
300	22819.5	23545.2	79972.9	110764	28061.4	25431.8	49363.4	70252.6	14896.6	26558.7	96219.4	110710	37189.4	28089.5	55452.8	68074.4	12701.4	29750.1	83858.9	100860	49516.1	39339	58390.5	80538.7
100	20349.7	25301.1	67635.7	101655	32905.1	35136.4	49272.1	73099	13649.6	27679.3	78252.1	107444	31837.3	36533	56655.4	74794.9	11556	39533	67493.3	99885.9	61093.5	74441.1	61383.3	69580.4
33.3333	22900.3	27485.1	54733.8	91551.7	30277.5	50545.1	25993.1	76029.3	13176.2	28031.3	65634.3	107144	31954.1	45599.3	49371.2	77349.5	11547.5	42283.3	56833.8	92545.8	54731.9	82143	50953.8	76561.3
11.1111	19513.1	24780.1	39448.5	81541.9	24996.8	55708	21474.1	77975.1	9900.48	27852.5	46625.3	98208.1	25497.4	54207.3	39526.4	82541.6	10749.6	38534.3	38095.7	80625.6	39421.1	89300.6	32227.2	69654.7
3.7037	11019.7	18521.8	18567.5	73123.2	16446.9	47241.9	13918.1	62851.3	8952.89	22229.4	27667.6	69205.9	17927.9	47283.1	24063	65739.4	9291.24	27474.4	27820.6	55121.5	24351.8	82978.5	21730.5	48715.2
1.23457		14303.3	12823.2	46200.4	12437.4	42416.1	12192.4	40874.5	9217.78	10445	15966.7	41191.8	12301.8	31338.4	20883.6	48239.4	8705.89	17571	17653.7	40424.9	17773.5	74741.1	15612.2	30957.4
0.411523	9652.95	10938.1	10551.4	27172.1	10297.9	25002.9	10576.7	27546.2	8238.08	8089.5	11630.8	30206.9	9716.91	18210.2	14538.2	24007.2	8375.3	12353.2	11364.2	19827.6	11477.1	40215	11000.9	17711.4
0.137174	9897.29	9659.12	9438.59	16918.5	9375.87	15821.4	9756.23	18981	7710.89	8232.21	9097.15	15442.7	8578.91	12034.4	10626.8	17548.8	8311.04	9942.37	10046.9	17485.5	10635.9	27950.7	9947.16	12428.6
0.0457247	9341.97	9728.46	9357.21	12514.6	9041.49	11684	9128.53	13527.3	7797.67	7658.11	8165.28	11815.5	8009.73	9557.19	9863.81	11367.8	8186	8939.05	8793.76	13006.7	9426.06	17384.6	8503.51	9883.64
0.0152416	9619.47	9271.76	9069.95	10549.8	8968.8	10240.7	9572.9	10510.4	8312.03	7710.25	8271.16	9217.49	7973.11	8376.29	9079.89	9643.58	8236.06	8256.2	8544.82	10609.8	9067.78	11691.3	8020.5	8726.4
0.00508053	8832.43	8902.35	8793.55	9559.26	9098.38	9631.77	8834.54	9832.32	7421.98	7357.27	8189.93	8807.37	7942.96	8426.04	8656.86	9334.11	8155.61	8117.15	8210.84	9221.22	8722.01	9702.98	7937.32	8101.27
0	9616.3	8849.29	10420.2	8742.02	8806.97	9000.86	8705.6	8729.89	7291.1	7152.52	7878.65	6825.29	7742.01	7545.72	8335.64	8768.92	8048.82	8030.17	8148.05	8251.23	8510.69	8534.61	7797.73	7690.45
Processed Values - Scaled deltaMFU (normalized by total deltaMFU for each replicate experiment)
MONOMER (sACE2(615)-8his)
	REPLICATE 1								REPLICATE 2								REPLICATE 3
	Wuhan		Alpha		Beta		Gamma		Wuhan		Alpha		Beta		Gamma		Wuhan		Alpha		Beta		Gamma
Conc (nM)	WT	v2.4	WT	v2.4	WT	v2.4	WT	v2.4	WT	v2.4	WT	v2.4	WT	v2.4	WT	v2.4	WT	v2.4	WT	v2.4	WT	v2.4	WT	v2.4
300	99.3638	110.597	100.632	147.61	59.2661	50.5751	79.7571	120.687	57.5135	146.752	107.292	126.17	89.1212	62.1748	78.6323	98.9731	27.0968	126.498	108.478	132.688	62.2608	46.7721	92.2895	132.887
100	80.7767	123.812	82.782	134.431	74.1752	80.4463	79.5778	126.271	48.0839	155.226	85.47	122.204	72.9235	87.7287	80.6393	110.189	20.4262	183.475	85.0294	131.293	79.8395	100.07	97.749	112.898
33.3333	99.9717	140.248	64.1149	119.813	66.0874	127.875	33.9123	132.019	44.5038	157.888	70.1454	121.84	73.2767	115.168	68.4829	114.452	20.3768	199.493	69.7565	120.777	70.1803	111.764	78.7238	125.632
11.1111	74.4803	119.891	41.9994	105.33	49.833	143.767	25.0475	135.836	19.7325	156.536	47.0586	110.986	53.736	141.219	52.0533	123.117	15.7295	177.659	42.9088	103.697	46.933	122.632	44.5635	113.033
3.7037	10.5615	72.7926	11.7879	93.1496	23.5161	117.708	10.2252	106.168	12.5667	114.013	24.0341	75.7625	30.8272	120.263	26.2469	95.0763	7.23596	113.245	28.1866	67.1553	24.0525	113.032	25.4156	74.8358
1.23457	0	41.0454	3.47675	54.1964	11.1747	102.854	6.83988	63.057	14.5698	24.8982	9.82308	41.7388	13.8	72.0076	20.9408	65.871	3.82683	55.5663	13.6197	46.0981	14.0643	100.525	14.2548	42.4428
0.411523	0.275817	15.7199	0.189855	26.6655	4.58924	49.255	3.67041	36.9114	7.16119	7.08557	4.55703	28.3975	5.97695	32.2757	10.3512	25.4308	1.90145	25.1779	4.60813	16.5865	4.50401	48.1022	5.84304	18.2799
0.137174	2.11465	6.09455	-1.42021	11.8301	1.7511	20.994	2.06098	20.1093	3.17451	8.16476	1.47989	10.466	2.53284	13.5848	3.82361	14.6524	1.52719	11.1368	2.72058	13.2308	3.22677	29.4806	3.92092	8.64326
0.0457247	-2.06453	6.61638	-1.53795	5.45837	0.721863	8.25898	0.829647	9.41093	3.83075	3.82334	0.348118	6.06073	0.810243	6.08763	2.55031	4.33721	0.798948	5.29339	0.925167	6.81357	1.38986	13.4374	1.28746	4.00074
0.0152416	0.0238565	3.17939	-1.95357	2.61564	0.49812	3.81625	1.70135	3.49284	7.72041	4.21763	0.476711	2.90538	0.699414	2.51368	1.24206	1.45969	1.0905	1.31642	0.568488	3.37937	0.845862	4.79294	0.406369	1.88974
0.00508053	-5.89918	0.399314	-2.35348	1.18242	0.896973	1.94197	0.252937	2.1626	0.989732	1.54835	0.378056	2.40728	0.608167	2.66425	0.536074	0.943228	0.621954	0.506579	0.0899649	1.38979	0.320859	1.774	0.254635	0.749404
Raw Values - Arithmetic Mean FL
DIMER (sACE2(732)-IgG1)
	REPLICATE 1								REPLICATE 2								REPLICATE 3
	Wuhan		Alpha		Beta		Gamma		Wuhan		Alpha		Beta		Gamma		Wuhan		Alpha		Beta		Gamma
Conc (nM)	WT	v2.4	WT	v2.4	WT	v2.4	WT	v2.4	WT	v2.4	WT	v2.4	WT	v2.4	WT	v2.4	WT	v2.4	WT	v2.4	WT	v2.4	WT	v2.4
300	47168.4	63920.4	291896	304219	51802.3	69803.1	172063	168532	45590.8	64187.6	281632	287159	49418.7	67050.4	141618	117388	11744.6	15400.4	30420	33610.9	23011.4	14867.5	24181.1	31993
100	57251.6	75542.3	269873	291932	90904.3	102408	190630	185362	47642.9	66526.9	259758	283516	75513.5	80564.7	163208	166174	18027.8	20450.9	29694.4	35990.9	25617.4	23983.1	27805.9	28780.9
33.3333	52235.3	90564.1	259887	270106	122546	151943	177775	186290	53325.4	78691.3	231266	265634	118673	126932	181211	184978	15176.5	28674	42048	33459	30750.2	34452.1	47102.8	35664.2
11.1111	45755.2	84741.2	212852	265180	136699	189387	156482	184823	47236.9	82180.3	186004	231148	130354	177966	160350	165929	13091.1	30851.6	23216.9	34360.2	52538	33580.9	34922.3	39108.8
3.7037	31272.2	72781.6	129265	229673	133798	188962	131339	171507	25716.5	47859.2	100107	181030	95354	151823	91150	146397	11103.5	27981.5	29828.4	24996.6	35431.6	38797.2	33532.7	31366.7
1.23457	15656.3	24651.2	68835.4	129597	85245.6	123373	68521.9	103757	13998.4	18768.2	47362.5	107933	47889.9	62546.1	40947.5	110066	5606.98	13887.5	11114.3	16085.5	20565.6	26978.6	19341.4	20633.9
0.411523	6592.31	11546	36116	74272.7	38476.5	61993.8	28245.9	61692.5	6166.31	6311.99	19856.4	45344	20402.6	29531.9	13901.4	64540.7	2888.49	5939.44	5670.5	11613.1	12997.6	17597.2	10595.7	13367.4
0.137174	4540.32	5648.89	20335.8	49909.2	20585.9	76053.2	11875.5	28020.7	2474.77	2295.68	8466.04	21886.3	8433.11	9934.46	4831.78	27673.1	1242.47	2564.31	3016.98	5658.66	7061.22	9215.55	4628.31	5562.97
0.0457247	1860.52	2013.64	7203.38	19704.8	6916.11	26940.2	4310.8	11806.6	1292.97	1260.09	3548.54	9372.5	3483	5011.83	2267.21	10065.9	729.73	1164.66	1615.53	2849.38	3184.75	4154.06	2317.19	2464.25
0.0152416	869.18	911.61	2051.3	4454.53	2715.16	6429.33	1989.72	6419.72	970.86	764.96	1911.75	6321.8	1543.57	3121.42	1196.78	3243.46	551.8	746.5	1060.12	1771.24	2087.36	2323.18	1414.99	1317.22
0.00508053	789.27	783.21	1184.87	2283.34	1416.79	2454.15	1150.65	3234.85	776.49	712.43	1214.68	2706.47	1014.99	1832.11	857.37	1448.7	498.09	543.12	721.3	942.17	1073.05	966.5	783.76	676.66
0	669.79	727.09	732.72	743.88	800.27	739.49	802.67	723.64	677.77	744.07	736.12	742.51	729.33	699.06	732.07	733.68	490.57	496.46	503.93	482.88	507.6	502.72	458.52	489.42
Processed Values - Scaled deltaMFU (normalized by total deltaMFU for each replicate experiment)
DIMER (sACE2(732)-IgG1)
	REPLICATE 1								REPLICATE 2								REPLICATE 3
	Wuhan		Alpha		Beta		Gamma		Wuhan		Alpha		Beta		Gamma		Wuhan		Alpha		Beta		Gamma
Conc (nM)	WT	v2.4	WT	v2.4	WT	v2.4	WT	v2.4	WT	v2.4	WT	v2.4	WT	v2.4	WT	v2.4	WT	v2.4	WT	v2.4	WT	v2.4	WT	v2.4
300	68.2069	92.6957	99.5571	103.767	30.4687	41.2587	83.9906	82.2976	74.9661	105.896	109.43	111.58	38.8681	52.9674	79.0023	65.4143	51.6221	68.3642	81.0978	89.8047	54.8712	35.0258	58.2671	77.3789
100	82.9975	109.743	92.0268	99.5653	53.8283	60.7373	93.0967	90.5515	78.3915	109.801	100.908	110.161	59.6992	63.7557	91.1088	92.7709	80.443	91.5309	79.1307	96.2567	61.2254	57.2525	67.1702	69.4892
33.3333	75.6393	131.778	88.6122	92.1025	72.7309	90.3291	86.7919	91.0069	87.8763	130.105	89.8082	103.195	94.1529	100.77	101.204	103.315	67.3642	129.25	112.619	89.393	73.7409	82.7789	114.567	86.3959
11.1111	66.1339	123.237	72.5297	90.4182	81.1861	112.699	76.3493	90.2872	77.7138	135.929	72.1754	89.7597	103.478	141.51	89.506	92.6336	57.7988	139.239	61.5713	91.8361	126.866	80.6549	84.6496	94.8565
3.7037	44.8893	105.694	43.9489	78.2774	79.4529	112.445	64.0185	83.7569	41.7931	78.6417	38.7121	70.235	75.5376	120.64	50.702	81.6811	48.6816	126.074	79.494	66.4528	85.1553	93.3736	81.2365	75.8403
1.23457	21.983	35.0932	23.2862	44.0585	50.4478	73.2615	33.2114	50.5304	22.2341	30.0847	18.1644	41.7585	37.6476	49.3717	22.5509	61.3081	23.4689	61.4248	28.763	42.2963	48.9075	64.5563	46.3799	49.4786
0.411523	8.6875	15.8698	12.0985	25.1416	22.5078	36.5934	13.4589	29.9008	9.16114	9.29364	7.44874	17.3755	15.7049	23.0169	7.38472	35.7799	10.9992	24.9669	14.0057	30.1721	30.4544	41.6817	24.8989	31.6308
0.137174	5.67752	7.21958	6.70286	16.811	11.82	44.9926	5.4304	13.3872	2.99945	2.58985	3.01137	8.23706	6.14982	7.3725	2.29892	15.1063	3.44896	9.48522	6.81248	14.0307	15.9797	21.2446	10.2418	12.4616
0.0457247	1.74663	1.88719	2.2125	6.48326	3.65362	15.6524	1.72048	5.43538	1.02686	0.86131	1.09564	3.36201	2.19822	3.44283	0.860832	5.23303	1.09703	3.06503	3.01337	6.4152	6.52771	8.90309	4.56524	4.85056
0.0152416	0.292477	0.270665	0.45086	1.26878	1.14396	3.39912	0.582161	2.79351	0.489208	0.0348683	0.457994	2.17354	0.649997	1.93374	0.260587	1.40736	0.280862	1.14693	1.50774	3.49254	3.85194	4.43884	2.34927	2.03323
0.00508053	0.17526	0.0823201	0.154603	0.526385	0.36831	1.02434	0.170659	1.23157	0.164778	-0.0528116	0.186434	0.765106	0.228039	0.904499	0.0702622	0.400949	0.0344942	0.214029	0.589255	1.24506	1.37874	1.13084	0.798851	0.459897

## Sheet: Fig 5E-I
Figure 5 E-I
ALPHA VARIANT		Raw Values: Arithmetic Mean FL															Processed Values: Scaled DeltaMFU (normalized by total deltaMFU for each replicate experiment)
		REPLICATE 1					REPLICATE 2					REPLICATE 3					REPLICATE 1					REPLICATE 2					REPLICATE 3
	nM	10933	10987	Vir	LY-555	v2.4-IgG1	10933	10987	Vir	LY-555	v2.4-IgG1	10933	10987	Vir	LY-555	v2.4-IgG1	10933	10987	Vir	LY-555	v2.4-IgG1	10933	10987	Vir	LY-555	v2.4-IgG1	10933	10987	Vir	LY-555	v2.4-IgG1
	200	35590.2	40835.9	40954.8	34334.7	46088.4	33695.4	45004	38952.7	40241.2	50914.2	67511.8	85980.4	66858.5	60690.2	91550	25.3845	29.1847	29.274	24.4816	32.9906	23.5536	31.5653	27.2791	28.187	35.7515	22.2424	28.3655	22.0187	19.9697	30.209
	66.6667	39582.1	79596.2	46235.6	46335.5	55225.1	38855.2	49918	44522.2	50442.7	52948.9	82084.6	98526.9	71273.5	88022.8	93403.3	28.2712	57.2136	33.0927	33.1598	39.5976	27.2111	35.0486	31.2271	35.4183	37.1938	27.0811	32.5314	23.4846	29.0451	30.8243
	22.2222	40784	50063.9	41382.4	48780.4	52664.1	40218.9	51659.2	39186.2	51304	50978.1	83998.4	92539.1	70188	93898.4	101425	29.1403	35.8578	29.5832	34.9278	37.7456	28.1777	36.2829	27.4446	36.0288	35.7967	27.7165	30.5433	23.1242	30.996	33.4877
	7.40741	40786.9	54015.8	27079.1	48563.1	44670.8	42928.4	52920	21802.3	50115.8	50519.9	80572.8	96859.4	52915.4	100141	88293	29.1425	38.7156	19.24	34.7707	31.9655	30.0984	37.1766	15.1221	35.1865	35.472	26.5791	31.9778	17.3891	33.0687	29.1275
	2.46914	43029.7	47959.6	16007.2	51121.8	39624.8	43467.4	51259.9	14692.2	39869.3	40503.1	86377.2	105213	33545	94293.1	83778.4	30.7642	34.3361	11.2335	36.621	28.3165	30.4804	35.9998	10.0821	27.9233	28.3716	28.5064	34.7513	10.9574	31.127	27.6285
	0.823045	34709.1	36853.9	7057.14	34519.7	26985.8	38227.1	48744.6	9564.47	24786.6	31067.8	82060	98483.5	16159.9	99210.1	68381.9	24.7474	26.3052	4.76145	24.6155	19.1768	26.7659	34.2168	6.44731	17.232	21.6834	27.0729	32.517	5.18494	32.7597	22.5163
	0.274348	25008.5	22322.7	2769.72	24198.3	14325.2	28238	42655.4	3039.12	13636.5	16110.6	64164.2	91291.7	5284.03	74008.5	35997.8	17.7326	15.7972	1.66107	17.1517	10.0215	19.685	29.9005	1.82182	9.32821	11.0809	21.1308	30.1291	1.57378	24.3918	11.7637
	0.0914495	11425.1	9499.02	1201.18	12259	7026.81	12560.8	26480.9	1433.86	6774.46	5016.92	38541.4	66832.7	3123.41	44164.3	15873.5	7.90992	6.52395	0.52681	8.518	4.74382	8.5723	18.4352	0.683934	4.46405	3.21719	12.6232	22.0078	0.856376	14.4825	5.08169
	0.0304832	3727.92	3528.68	697.92	5110.74	2005.52	5565.85	14041.5	696.41	2951.55	1856.02	16057.2	52056.3	2738.29	22059.9	8506.3	2.34384	2.2066	0.162886	3.34883	1.11275	3.61393	9.61759	0.161192	1.75418	0.976589	5.15765	17.1015	0.728502	7.14306	2.63553
	0.0101611	1635.75	1332.57	567.57	3407.8	999.87	2204.4	5249.98	606.24	1865.14	1023.65	5706.32	31034.9	769.43	9120.5	3833.32	0.830924	0.618518	0.0686254	2.11737	0.385532	1.23117	3.38572	0.0972754	0.984082	0.386564	1.72078	10.1217	0.074771	2.84673	1.08393
	0.00338702	939.46	973.83	509.67	1580.13	593.24	1084.65	1758.53	510.93	1445.44	638.77	1835.92	10123.4	581.85	2688.02	1184.7	0.327413	0.359101	0.0267559	0.795722	0.0914836	0.437431	0.910808	0.029715	0.686578	0.113742	0.43567	3.17834	0.0124879	0.710914	0.204497
	0	486.69	477.24	472.67	479.75	466.73	467.55	473.62	469.01	476.86	478.31	523.8	551.12	544.24	546.94	568.81	0	0	0	0	0	0	0	0	0	0	0	0	0	0	0
BETA VARIANT		Raw Values: Arithmetic Mean FL															Processed Values: Scaled DeltaMFU (normalized by total deltaMFU for each replicate experiment)
		REPLICATE 1					REPLICATE 2					REPLICATE 3					REPLICATE 1					REPLICATE 2					REPLICATE 3
	nM	10933	10987	Vir	LY-555	v2.4-IgG1	10933	10987	Vir	LY-555	v2.4-IgG1	10933	10987	Vir	LY-555	v2.4-IgG1	10933	10987	Vir	LY-555	v2.4-IgG1	10933	10987	Vir	LY-555	v2.4-IgG1	10933	10987	Vir	LY-555	v2.4-IgG1
	200	19925.8	52309.9	54982.5	8998.69	28245	18649.9	53204.9	45299	10793.2	23645	31204.6	92940.1	73932.6	14381.5	35249.8	18.4986	49.2514	51.8087	8.08407	26.4048	19.395	56.2177	47.7894	11.004	24.6984	16.0322	48.2982	38.3496	7.24388	18.1389
	66.6667	21722.8	52224.2	67673.7	5504.11	35068.8	21754.8	56427.9	50728	5417.12	34838.2	36721.5	117112	104556	9541.84	58259.3	20.2071	49.17	63.8755	4.76142	32.8929	22.7057	59.6543	53.5784	5.27147	36.6337	18.9154	60.9306	54.3535	4.71459	30.164
	22.2222	24428.7	56169.7	56757.2	3168.16	51264.8	22574.8	58718.4	50802.5	2192.26	45957.7	32833.7	112527	93468.5	3459.24	70804.9	22.7799	52.9213	53.4961	2.5404	48.292	23.5801	62.0967	53.6578	1.83279	48.4904	16.8836	58.5345	48.5593	1.53576	36.7204
	7.40741	24258.5	50958.9	45091.6	1018.56	46527.6	22204.6	59784.8	34387	968.01	44091.3	29833.9	117601	61395.3	1685.54	89272.1	22.6181	47.9669	42.4044	0.496555	43.7879	23.1854	63.2338	36.1539	0.527372	46.5003	15.3159	61.1864	31.7975	0.6088	46.3716
	2.46914	20251.7	57113.9	40624.8	712.67	32844	21067.5	49433.3	26882.2	721.01	33407.3	25402.5	107386	38007.9	1089.68	82714.5	18.8084	53.819	38.1574	0.205715	30.7775	21.9729	52.196	28.1515	0.263995	35.1079	13	55.8478	19.5749	0.297397	42.9445
	0.823045	19584.9	46715.1	19729.6	630.1	13634.2	17231.4	36648.7	12175.1	644.05	18350.4	24430.2	106868	34161.8	559.77	51692.4	18.1745	43.9319	18.2902	0.127208	12.5128	17.8824	38.5637	12.4693	0.181932	19.0528	12.4918	55.5769	17.565	0.0204602	26.732
	0.274348	11620	32638.9	8641.69	487.22	4630.05	10031.9	20426.5	3823.51	490.03	9212.01	15553.2	68112.3	15740.3	662.33	29401.5	10.6014	30.5482	7.74782	-0.00864277	3.95167	10.2056	21.2659	3.564	0.0177006	9.30846	7.85264	35.3229	7.93766	0.0740592	15.0826
	0.0914495	6146.27	22272.7	2787.19	484.9	1722.58	4483.85	11802.9	2009.33	494.37	3632.44	9917.62	44820.1	12227.1	542.87	11670.1	5.397	20.692	2.18136	-0.0108486	1.18725	4.28968	12.0706	1.62953	0.0223284	3.35895	4.90742	23.1501	6.1016	0.0116281	5.81591
	0.0304832	2955.32	11223.4	1173.9	483.88	805.59	2071.52	4707.89	1057.2	470.51	1445.84	5907.7	23649.1	9428.91	525.29	4902.27	2.36304	10.1864	0.647447	-0.0118184	0.315371	1.71741	4.5052	0.614275	-0.0031136	1.02737	2.81179	12.086	4.63924	0.00244059	2.27898
	0.0101611	1176.89	4941.08	708.49	480.21	569.38	1150.41	2173.02	671.75	468.67	726.38	2482.64	11997	3611.03	535.71	1769.02	0.672111	4.21315	0.204935	-0.0153079	0.0907824	0.735226	1.80226	0.203269	-0.0050756	0.26021	1.02181	5.99643	1.59875	0.0078862	0.641505
	0.00338702	704.11	2260.34	556.3	485.94	522.87	823.28	1187.64	583.61	505.71	556.89	1098.25	5353.5	2247.17	541.52	988.79	0.222592	1.6643	0.0602332	-0.0098598	0.0465607	0.386407	0.751551	0.109285	0.0344202	0.0794822	0.298317	2.52446	0.885983	0.0109226	0.233748
	0	470	509.92	492.95	496.31	473.9	460.9	482.82	481.12	473.43	482.35	527.43	523.03	551.87	520.62	541.52	0	0	0	0	0	0	0	0	0	0	0	0	0	0	0
DELTA VARIANT		Raw Values: Arithmetic Mean FL															Processed Values: Scaled DeltaMFU (normalized by total deltaMFU for each replicate experiment)
		REPLICATE 1					REPLICATE 2					REPLICATE 3					REPLICATE 1					REPLICATE 2					REPLICATE 3
	nM	10933	10987	Vir	LY-555	v2.4-IgG1	10933	10987	Vir	LY-555	v2.4-IgG1	10933	10987	Vir	LY-555	v2.4-IgG1	10933	10987	Vir	LY-555	v2.4-IgG1	10933	10987	Vir	LY-555	v2.4-IgG1	10933	10987	Vir	LY-555	v2.4-IgG1
	200	4679.71	61613.9	56659.8	23344.8	16901.8	4179.58	55281	58273.1	21873.4	15727.1	4693.45	84001.9	73994	35127.9	23530.4	3.63725	53.8323	49.4693	20.096	14.4193	3.30113	49.6545	52.3521	19.3254	13.813	2.21114	44.8822	39.5061	18.5933	12.3463
	66.6667	6079.48	69116.7	67494.7	17030	41277.9	5865.95	61076.2	61911.4	16501.2	34616.4	7970.75	102603	90457.5	31946.4	49207.9	4.87067	60.4435	59.0166	14.5317	35.8986	4.8302	54.9091	55.6511	14.4543	30.9404	3.97421	54.8889	48.3629	16.8817	26.1598
	22.2222	13369	68633.4	57043.1	11545.7	51169.7	13396.1	64479	51335.2	9847.88	47916.6	10355	102709	84072.2	18426	70926.7	11.294	60.0177	49.8071	9.69911	44.6149	11.658	57.9945	46.0613	8.42154	42.9999	5.25686	54.9461	44.9278	9.60822	37.8438
	7.40741	39504.1	64475.7	42152.3	5129.42	58202.7	39885.2	62076.7	42833.6	5428.61	50154.8	36490.2	103783	56101.2	7335	83134.3	34.3232	56.3541	36.6858	4.04535	50.8121	35.6762	55.8162	38.3528	4.41449	45.0294	19.3167	55.5237	29.8804	3.64169	44.4111
	2.46914	54931.2	52600.9	24997.2	2011.81	43620.4	54400.2	53987.5	26137.7	2165.01	42706.6	75610.2	100234	42486.6	2981.71	68688.8	47.917	45.8905	21.5694	1.29823	37.9627	48.8373	48.4816	23.2142	1.45531	38.2759	40.3618	53.6146	22.5563	1.29977	36.6399
	0.823045	39606.3	34239.6	10723.6	1206.48	26899.3	42719.9	39083.4	12820.4	1876.45	20135.2	83654.7	92622.4	20837.7	1297.89	42417.7	34.4133	29.7111	8.99197	0.588599	23.2287	38.2465	34.9677	11.1391	1.19366	17.8099	44.6894	49.5196	10.9099	0.39394	22.5069
	0.274348	20202.6	20758	4108.78	810.72	13617	24069.1	25707.4	6358.52	721.5	8952.73	57180.4	59747.4	9588.84	1067.79	24894.2	17.3154	17.8316	3.16327	0.23987	11.5248	21.3354	22.8394	5.27999	0.146445	7.6705	30.4473	31.8341	4.85843	0.270155	13.08
	0.0914495	8486.76	8052.41	1480.67	672.65	4132.33	9320.29	13186	2449	648.9	2897.72	26551.7	34877.3	3179.37	680.57	9102.81	6.99188	6.63593	0.847476	0.118208	3.16726	7.96233	11.4859	1.73514	0.0806167	2.18029	13.9701	18.4549	1.41037	0.0618443	4.58476
	0.0304832	2571.25	3038.43	797.62	548.29	1435.92	2565.66	4911.46	1101.65	531.93	1393.83	12344	17024	1563.55	567.04	3168.86	1.77935	2.21779	0.245598	0.00862659	0.791285	1.83775	3.98322	0.513468	-0.0254426	0.816676	6.32689	8.85046	0.541116	0.000769289	1.3925
	0.0101611	967.96	1111.9	625.26	531.01	849.74	1214.75	1648.48	704.45	654.02	879.07	4047.04	6415.14	805.4	585.78	1716.46	0.36659	0.520204	0.0937205	-0.00659991	0.274764	0.612854	1.0246	0.153318	0.0852591	0.349932	1.86339	3.14325	0.133259	0.0108507	0.611165
	0.00338702	650.2	742.85	603.82	543.89	619.29	711.16	826.92	626.72	556.23	647.8	2039.23	3180.57	682.88	644.27	958.48	0.0865919	0.19501	0.0748284	0.00474947	0.0717003	0.156237	0.27967	0.0828382	-0.00340928	0.140234	0.783265	1.40317	0.0673477	0.0423163	0.203399
	0	551.93	521.54	518.9	538.5	537.92	538.85	518.48	535.36	559.99	493.14	583.25	572.27	557.69	565.61	580.39	0	0	0	0	0	0	0	0	0	0	0	0	0	0	0
GAMMA VARIANT		Raw Values: Arithmetic Mean FL															Processed Values: Scaled DeltaMFU (normalized by total deltaMFU for each replicate experiment)
		REPLICATE 1					REPLICATE 2					REPLICATE 3					REPLICATE 1					REPLICATE 2					REPLICATE 3
	nM	10933	10987	Vir	LY-555	v2.4-IgG1	10933	10987	Vir	LY-555	v2.4-IgG1	10933	10987	Vir	LY-555	v2.4-IgG1	10933	10987	Vir	LY-555	v2.4-IgG1	10933	10987	Vir	LY-555	v2.4-IgG1	10933	10987	Vir	LY-555	v2.4-IgG1
	200	26588.5	59479.3	51569.5	13699	47368.7	23036.3	56873.1	54989.3	13535.7	43604.4	23224.7	55045.4	15523	14000.4	37622.7	22.2556	50.2871	43.5424	11.2471	39.9519	20.3397	50.8529	49.1628	11.7842	38.859	19.1794	46.0427	12.6867	11.4001	31.347
	66.6667	27570.7	71457.2	64502.7	7952.54	41077.5	22666.8	67471	68355.4	5813.62	51396.5	23653.8	73118	42226.6	8725.09	51805.3	23.0929	60.4972	54.5668	6.34872	34.5892	20.0066	60.4101	61.2161	4.82049	45.8859	19.5417	61.3007	35.2314	6.94638	43.3208
	22.2222	22904.2	66984.5	54574.9	3581.1	52446.8	17455	66505.3	57506.7	1863.45	53173.6	18261	72431.8	42377.3	3764.63	60576.1	19.1152	56.6846	46.1042	2.62245	44.2805	15.3066	59.5392	51.4329	1.25827	47.4885	14.9887	60.7214	35.3587	2.75846	50.7256
	7.40741	20653.5	72639.9	39760.7	3319.84	44710.9	17665.7	67790.4	38489.3	1499.51	55440.1	14300.7	72659.4	36834.1	2077.92	62095.9	17.1966	61.5053	33.4764	2.39975	37.6864	15.4966	60.6981	34.2833	0.930071	49.5324	11.6452	60.9135	30.6788	1.33444	52.0087
	2.46914	15107.2	74809.2	27713.5	847.76	46325	12673	71670.4	18947.1	1060.7	45399	10647.8	71175.7	23508.7	648.79	47346.8	12.4689	63.3544	23.2072	0.292522	39.0623	10.9942	64.197	16.6603	0.534356	40.4774	8.56123	59.6609	19.4287	0.12788	39.5567
	0.823045	12122.2	58410	15563.4	554.9	27931.1	7119.51	55473.4	7823.53	521.93	24643.2	7599.49	74309.7	9045.83	514.36	25750.9	9.92439	49.3756	12.8503	0.0428848	23.3831	5.98614	49.5907	6.62912	0.0484983	21.7601	5.98768	62.3069	7.21823	0.0143862	21.3241
	0.274348	9158.18	39261.1	5619.06	690.3	12246.8	4517.52	37472.5	3101.5	649.04	10283.6	4543.98	66832.6	4258.85	521.34	9967.82	7.39786	33.0528	4.37365	0.158301	10.0136	3.63969	33.3577	2.37083	0.163125	8.81067	3.40804	55.9942	3.17677	0.0202791	7.99903
	0.0914495	3815.87	19947.8	2454.34	510.3	3898.33	2060.29	18819.7	1237.01	653.2	5349.71	2434.24	53328.3	2117.33	492.42	4092.2	2.84401	16.59	1.676	0.00486727	2.89724	1.42378	16.5367	0.689455	0.166876	4.36136	1.62687	44.593	1.36877	-0.00413688	3.03848
	0.0304832	2368.18	11549	1448.29	485.47	1571.68	977.32	6508.81	672.74	488.9	2448.72	1270.17	30699.8	1015.12	504.55	1411.69	1.60998	9.4307	0.818435	-0.0162981	0.913973	0.447171	5.4349	0.180602	0.0187122	1.74527	0.644087	25.4887	0.438214	0.00610401	0.775428
	0.0101611	1040.82	5087.35	779.83	485.39	781.21	659.62	2786.12	556.68	488.12	1210.15	706.56	15080.2	602.38	486.85	745.29	0.478527	3.92273	0.248632	-0.0163663	0.240167	0.160672	2.07782	0.0759398	0.0180088	0.628341	0.168253	12.3017	0.0897534	-0.00883941	0.212813
	0.00338702	651.86	2344.87	622.39	528.32	596.46	561.4	1618.18	527.12	468.16	918.1	565.91	7870.75	520.14	482.45	579.71	0.146973	1.58501	0.114428	0.0202277	0.082684	0.0720982	1.02458	0.0492829	9.01791e-06	0.364973	0.0495075	6.21503	0.0203214	-0.0125542	0.0730201
	0	479.44	485.43	488.15	504.59	499.46	481.45	482.02	472.47	468.15	513.38	507.27	509.24	496.07	497.32	493.22	0	0	0	0	0	0	0	0	0	0	0	0	0	0	0
SARS-CoV-1		Raw Values: Arithmetic Mean FL															Processed Values: Scaled DeltaMFU (normalized by total deltaMFU for each replicate experiment)
		REPLICATE 1					REPLICATE 2					REPLICATE 3					REPLICATE 1					REPLICATE 2					REPLICATE 3
	nM	10933	10987	Vir	LY-555	v2.4-IgG1	10933	10987	Vir	LY-555	v2.4-IgG1	10933	10987	Vir	LY-555	v2.4-IgG1	10933	10987	Vir	LY-555	v2.4-IgG1	10933	10987	Vir	LY-555	v2.4-IgG1	10933	10987	Vir	LY-555	v2.4-IgG1
	200	434.14	525.49	57315.5	1237.15	54786.1	375.74	480.45	55173.4	1126.93	49117.2	444.53	506.35	45338.8	4281.04	46230.8	0.151244	0.26647	83.0258	1.30392	79.3384	0.076091	0.237392	93.1341	1.33163	82.8478	0.126048	0.238059	76.8894	6.68884	78.426
	66.6667	458.81	386.4	59627	1938.97	60235.3	365.41	382.07	53124.1	711.52	58056.4	393.6	441.12	47349.9	2797.25	51161.2	0.18719	0.0638053	86.3939	2.32653	87.2782	0.0585498	0.0703345	89.6542	0.626235	98.0272	0.0389668	0.126527	80.3281	4.15182	86.856
	22.2222	346.52	366.24	59028.2	819.94	55787.5	662.07	359.48	56024.6	673.56	51695.5	377.88	432.7	50372.2	1129.06	48394.4	0.0235755	0.0344307	85.5213	0.696016	80.7976	0.562302	0.0319749	94.5794	0.561776	87.226	0.0120884	0.11213	85.4956	1.29952	82.1253
	7.40741	330.7	361.59	54357.4	407.9	47077.4	1133.61	343.93	52539.4	755.55	43318.2	361.53	367.32	47829.4	681.37	45113.8	0.000524547	0.0276553	78.7156	0.0956424	68.1062	1.36302	0.0055697	88.6613	0.701002	73.0006	-0.0158671	0.000341964	81.1479	0.534046	76.5161
	2.46914	341.96	346.82	51640.7	511.32	40691	745.83	338.07	43018.9	944.71	32857.3	370.53	368.02	38076.8	550.15	36195.6	0.0169312	0.00613429	74.7572	0.246333	58.8008	0.704534	-0.00438105	72.4947	1.02221	55.2372	-0.00047875	0.00153884	64.4727	0.309683	61.2676
	0.823045	338.08	349.48	43205.3	425.26	28442	1504.6	343.05	32155.3	1096.4	18592.7	363.17	371.98	29604.3	391.16	29008.7	0.0112778	0.0100101	62.4662	0.120937	40.9531	1.99299	0.00407539	54.0474	1.27979	31.0147	-0.013063	0.00830974	49.9863	0.0378384	48.9791
	0.274348	430.31	353.49	30755.9	343.7	13832.7	423.66	339.71	17612.1	419.57	6460.73	360.44	373.78	22128.2	424.32	19980	0.145664	0.015853	44.3264	0.00209819	19.6663	0.157463	-0.0015962	29.352	0.130481	10.4136	-0.0177309	0.0113874	37.2034	0.0945361	33.5418
	0.0914495	353.44	335.96	15244.4	344.29	5298.92	403.85	344.42	9226.71	386.74	2191.29	364.67	368.85	7401.34	377.95	9051.98	0.0336584	-0.00968955	21.725	0.00295786	7.23186	0.123824	0.00640176	15.1128	0.0747325	3.16378	-0.0104983	0.00295799	12.0231	0.0152516	14.8568
	0.0304832	381.03	345.73	5859.4	348.69	1825.07	388.81	326.13	3172.2	352.69	1159.41	370.09	374.85	3250.71	371.78	3683.77	0.0738591	0.00454607	8.0504	0.00936899	2.1702	0.0982849	-0.0246561	4.83179	0.0169129	1.41156	-0.00123107	0.0132169	4.92631	0.00470201	5.67808
	0.0101611	335.63	343.15	2014.38	337.73	907.3	378.49	345.6	1736.52	339.91	689.79	357.51	370.09	1335.47	367.28	1808.11	0.00770793	0.000786821	2.44792	-0.00660055	0.832937	0.0807607	0.0084055	2.39389	-0.00478859	0.614111	-0.0227406	0.00507817	1.65159	-0.00299219	2.47103
	0.00338702	348.91	342.43	1178.94	334.93	527.27	349.99	337.57	956.43	339.6	563.43	363.41	373.83	741.02	366.23	819.26	0.0270579	-0.000262274	1.23062	-0.0106804	0.279205	0.0323654	-0.00523009	1.06923	-0.00531499	0.399541	-0.0126527	0.0114729	0.635182	-0.0047875	0.780277
	0	330.34	342.61	334.36	342.26	335.65	330.93	340.65	326.76	342.73	328.14	370.81	367.12	369.53	369.03	362.91	0	0	0	0	0	0	0	0	0	0	0	0	0	0	0
