# Supplementary material for: Engineered ACE2 decoy mitigates lung injury and death induced by SARS-CoV-2 variants
Source: Nat Chem Biol. 2022 Jan 19;18(3):342–51. doi: 10.1038/s41589-021-00965-6 (PMC8885411; doi:10.1038/s41589-021-00965-6)
Supplement: Source Data Fig. 6 — Numerical data for Fig. 6. [file 41589_2021_965_MOESM14_ESM.zip]

Archive with 13 entries (11 files):
- Source_data _for_Figure_6/
- __MACOSX/._Source_data _for_Figure_6
- Source_data _for_Figure_6/.DS_Store
- __MACOSX/Source_data _for_Figure_6/._.DS_Store
- Source_data _for_Figure_6/Numerical data for Figure 6/
- __MACOSX/Source_data _for_Figure_6/._Numerical data for Figure 6
- Source_data _for_Figure_6/Numerical data for Figure 6/Figure 6E-2.csv
- Source_data _for_Figure_6/Numerical data for Figure 6/Figure 6B.csv
- Source_data _for_Figure_6/Numerical data for Figure 6/Figure 6C.csv
- Source_data _for_Figure_6/Numerical data for Figure 6/Figure 6A.csv
- Source_data _for_Figure_6/Numerical data for Figure 6/Figure 6D.csv
- Source_data _for_Figure_6/Numerical data for Figure 6/Figure 6E.csv
- Source_data _for_Figure_6/Numerical data for Figure 6/Figure 6F.csv
