# Supplementary material for: Engineered ACE2 decoy mitigates lung injury and death induced by SARS-CoV-2 variants
Source: Nat Chem Biol. 2022 Jan 19;18(3):342–51. doi: 10.1038/s41589-021-00965-6 (PMC8885411; doi:10.1038/s41589-021-00965-6)
Supplement: Source Data Fig. 6 — Numerical data for Fig. 6. [file 41589_2021_965_MOESM14_ESM.zip › Source_data _for_Figure_6/Numerical data for Figure 6/Figure 6E-2.csv]

Baseline	PBS	V2.4 12H	V2.4 24H
0.00070	33.4045	9.6045	24.1242
0.00740	21.4213	0.1519	18.1340
0.00510	17.6990	11.6022	10.3271
	19.0276	0.0002	8.0892
