# Supplementary material for: Engineered ACE2 decoy mitigates lung injury and death induced by SARS-CoV-2 variants
Source: Nat Chem Biol. 2022 Jan 19;18(3):342–51. doi: 10.1038/s41589-021-00965-6 (PMC8885411; doi:10.1038/s41589-021-00965-6)
Supplement: Source Data Fig. 6 — Numerical data for Fig. 6. [file 41589_2021_965_MOESM14_ESM.zip › Source_data _for_Figure_6/Numerical data for Figure 6/Figure 6B.csv]

	PBS	PBS	PBS	PBS	PBS	PBS	PBS	PBS	PBS	PBS	V 2.4 12H	V 2.4 12H	V 2.4 12H	V 2.4 12H	V 2.4 12H	V 2.4 12H	V 2.4 12H	V 2.4 12H	V 2.4 12H	V 2.4 12H	V 2.4 24H	V 2.4 24H	V 2.4 24H	V 2.4 24H	V 2.4 24H	V 2.4 24H	V 2.4 24H	V 2.4 24H	V 2.4 24H	V 2.4 24H
0	1.000	1.000	1.000	1.000	1.000	1.000	1.000	1.000	1.000		1.000	1.000	1.000	1.000	1.000	1.000	1.000	1.000	1.000	1.000	1.000	1.000	1.000	1.000	1.000	1.000	1.000	1.000	1.000	1.000
1	0.963	0.972	0.977	0.961	1.007	1.007	1.000	1.000	1.006		0.932	0.962	0.929	0.918	1.011	0.927	0.994	0.984	0.930	0.932	0.976	0.973	0.959	0.965	0.987	0.964	0.971	0.961	0.959	0.970
2	0.935	0.934	0.940	0.913	0.971	0.960	0.943	0.970	0.948		0.915	0.937	0.896	0.888	1.005	0.927	0.939	0.956	0.914	0.901	0.928	0.920	0.927	0.922	0.996	0.921	0.925	0.927	0.973	0.958
3	0.856	0.924	0.876	0.893	0.906	0.927	0.886	0.940	0.935		0.925	0.924	0.873	0.816	1.000	0.865	0.891	0.929	0.909	0.864	0.820	0.856	0.902	0.833	0.957	0.867	0.896	0.894	0.939	0.916
4	0.829	0.829	0.789	0.825	0.856	0.828	0.829	0.881	0.826		0.907	0.848	0.849	0.813	1.011	0.843	0.879	0.902	0.914	0.817	0.744	0.824	0.809	0.760	0.858	0.776	0.803	0.788	0.804	0.838
5	0.764	0.787	0.725	0.738	0.734	0.775	0.779	0.806	0.761		0.904	0.819	0.854	0.854	1.026	0.815	0.806	0.792	0.893	0.791	0.728	0.803	0.772	0.713	0.784	0.739	0.751	0.765	0.764	0.778
6		0.768		0.704		0.715	0.721		0.710		0.769	0.789	0.863	0.910	1.032	0.753	0.739	0.754	0.893	0.801	0.720	0.761	0.715	0.690	0.754	0.691	0.740	0.709	0.743	0.707
7													0.873	0.944	1.069	0.702			0.947	0.801				0.659	0.741			0.698		0.701
8													0.892	0.895	1.053				0.952	0.812								0.670		0.689
9														0.824	1.032				0.979	0.806
10														0.772	1.021				1.005	0.827
11															1.026				1.011	0.848
12															1.032				1.027	0.864
13															1.042				1.037	0.885
14															1.048				1.043	0.916
