# Supplementary material for: Engineered ACE2 decoy mitigates lung injury and death induced by SARS-CoV-2 variants
Source: Nat Chem Biol. 2022 Jan 19;18(3):342–51. doi: 10.1038/s41589-021-00965-6 (PMC8885411; doi:10.1038/s41589-021-00965-6)
Supplement: Source Data Fig. 6 — Numerical data for Fig. 6. [file 41589_2021_965_MOESM14_ESM.zip › Source_data _for_Figure_6/Numerical data for Figure 6/Figure 6C.csv]

	PBS	PBS	PBS	PBS	V 2.4 12H	V 2.4 12H	V 2.4 12H	V 2.4 12H	V 2.4 24H	V 2.4 24H	V 2.4 24H	V 2.4 24H
Baseline	0.144427	0.244136	0.365234	0.431843	0.422998	0.252241	0.364654		0.295981	0.357897	0.327996
Day 6	4.697738	5.243760	3.170186	4.112739	1.872919	1.502682	2.683417	1.879286	2.545925	1.960089	2.817211	1.491813
