# Supplementary material for: Engineered ACE2 decoy mitigates lung injury and death induced by SARS-CoV-2 variants
Source: Nat Chem Biol. 2022 Jan 19;18(3):342–51. doi: 10.1038/s41589-021-00965-6 (PMC8885411; doi:10.1038/s41589-021-00965-6)
Supplement: Source Data Fig. 6 — Numerical data for Fig. 6. [file 41589_2021_965_MOESM14_ESM.zip › Source_data _for_Figure_6/Numerical data for Figure 6/Figure 6A.csv]

	PBS	V2.4 24H	V2.4 12H
5	1
5	1
5	1
5	1
6	1
6	1
6	1
6	1	1
6	1	1
7		1
7		1
8		1
8		1
9			1
9			1
10			1
14			0
14			0
14			0
