# Supplementary material for: Engineered ACE2 decoy mitigates lung injury and death induced by SARS-CoV-2 variants
Source: Nat Chem Biol. 2022 Jan 19;18(3):342–51. doi: 10.1038/s41589-021-00965-6 (PMC8885411; doi:10.1038/s41589-021-00965-6)
Supplement: Source Data Fig. 6 — Numerical data for Fig. 6. [file 41589_2021_965_MOESM14_ESM.zip › Source_data _for_Figure_6/Numerical data for Figure 6/Figure 6D.csv]

	PBS	PBS	PBS	PBS	V 2.4 12h	V 2.4 12h	V 2.4 12h	V 2.4 12h	V 2.4 24h	V 2.4 24h	V 2.4 24h	V 2.4 24h
Baseline	4.2091503	5.3444444	4.3816794	5.5287356	5.3730159	5.0169492	4.4646465		5.2132765	4.5478659	5.1619048
Day 6	9.9871795	9.4050633	9.3246753	10.1666670	8.7343000	7.4250000	7.8857000	8.2078000	8.7869000	7.7536000	9.4687000	9.4722000
