# Supplementary material for: Engineered ACE2 decoy mitigates lung injury and death induced by SARS-CoV-2 variants
Source: Nat Chem Biol. 2022 Jan 19;18(3):342–51. doi: 10.1038/s41589-021-00965-6 (PMC8885411; doi:10.1038/s41589-021-00965-6)
Supplement: Source Data Fig. 6 — Numerical data for Fig. 6. [file 41589_2021_965_MOESM14_ESM.zip › Source_data _for_Figure_6/Numerical data for Figure 6/Figure 6E.csv]

Baseline	PBS	V2.4 12H	V2.4 24H
0.0070182	11.371958	3.48292170	12.3326390
0.0061585	14.711703	0.03906560	6.1057632
0.0032582	6.899349	3.11644410	3.4829217
	8.009281	0.00004307	2.6750016
