# Supplementary material for: Engineered ACE2 decoy mitigates lung injury and death induced by SARS-CoV-2 variants
Source: Nat Chem Biol. 2022 Jan 19;18(3):342–51. doi: 10.1038/s41589-021-00965-6 (PMC8885411; doi:10.1038/s41589-021-00965-6)
Supplement: Source Data Fig. 6 — Numerical data for Fig. 6. [file 41589_2021_965_MOESM14_ESM.zip › Source_data _for_Figure_6/Numerical data for Figure 6/Figure 6F.csv]

Baseline	PBS	V2.4 12H
0	25.8481422	8.46023689
0	17.3333333	0.90909091
0	10.6770833	0.30581040
	23.5131397	4.76190476
